# Supplementary material for: 1,4-Dihydro­quinoxaline-2,3-dione–5-nitro­isophthalic acid–water (1/1/1)
Source: Acta Crystallogr Sect E Struct Rep Online. 2011 Jun 4;67(Pt 7):o1581. doi: 10.1107/S1600536811020873 (PMC3151766; doi:10.1107/S1600536811020873)
Supplement: Supplementary file 2 [file e-67-o1581-Isup2.hkl]

# 
# h,k,l, Fc-squared, Fo-squared, sigma(Fo-squared) and status flag 
# 
data_I
_shelx_title ' 1 in  P-1' 
_shelx_refln_list_code          4 
_shelx_F_calc_maximum      162.15 
_exptl_crystal_F_000       404.00 
_reflns_d_resolution_high  0.8394 
 
loop_ 
 _symmetry_equiv_pos_as_xyz 
 'x, y, z' 
 '-x, -y, -z' 
 
_cell_length_a     7.2450 
_cell_length_b     8.6860 
_cell_length_c    13.1420 
_cell_angle_alpha  93.938 
_cell_angle_beta   95.619 
_cell_angle_gamma  95.793 
 
_shelx_F_squared_multiplier     1.000 
 
loop_ 
 _refln_index_h 
 _refln_index_k 
 _refln_index_l 
 _refln_F_squared_calc 
 _refln_F_squared_meas 
 _refln_F_squared_sigma 
 _refln_observed_status 
   1   0   0        1.63       -0.21      0.14 o 
   2   0   0      832.71      830.49     15.33 o 
   3   0   0       67.94       73.45      1.67 o 
   4   0   0        4.95        5.57      0.42 o 
   5   0   0      141.11      133.16      3.07 o 
   6   0   0      191.51      201.26      4.46 o 
   7   0   0       14.67       14.89      0.83 o 
  -8   1   0        1.43        1.39      0.56 o 
  -7   1   0       24.77       24.36      1.11 o 
  -6   1   0        0.02       -0.28      0.28 o 
  -5   1   0      213.98      236.73      5.03 o 
  -4   1   0       98.92      102.04      2.37 o 
  -3   1   0      824.79      784.39     12.24 o 
  -2   1   0      239.94      216.51      3.68 o 
  -1   1   0      774.40      742.43     11.04 o 
   0   1   0        2.76        5.04      0.12 o 
   1   1   0      537.73      526.67      8.16 o 
   2   1   0      897.52      847.47     12.31 o 
   3   1   0      899.87      895.38     13.90 o 
   4   1   0       75.86       72.31      1.67 o 
   5   1   0      108.55      107.13      2.37 o 
   6   1   0        5.46        5.22      0.54 o 
   7   1   0      393.53      407.45     17.89 o 
   8   1   0       53.40       55.13      6.82 o 
  -8   2   0        1.53        0.83      0.42 o 
  -7   2   0      131.61      131.12      3.34 o 
  -6   2   0       29.34       26.72      1.11 o 
  -5   2   0       80.33       95.01      2.51 o 
  -4   2   0      838.20      840.26     27.25 o 
  -3   2   0       49.09       36.53      1.11 o 
  -2   2   0        0.22        0.68      0.13 o 
  -1   2   0     3083.64     3005.91     44.71 o 
   0   2   0      199.45      180.99      2.76 o 
   1   2   0      303.85      319.10      9.70 o 
   2   2   0     3074.16     3045.17    112.38 o 
   3   2   0       14.48       14.63      0.41 o 
   4   2   0      234.93      217.52      5.45 o 
   5   2   0      170.89      179.35      8.65 o 
   6   2   0       15.24       19.76      1.95 o 
   7   2   0      328.81      340.39     14.38 o 
   8   2   0       13.50       16.70      2.50 o 
  -8   3   0       70.14       68.92      2.37 o 
  -7   3   0       22.39       23.94      1.25 o 
  -6   3   0       20.55       17.40      0.97 o 
  -5   3   0        0.02        0.28      0.28 o 
  -4   3   0      176.11      168.75      3.36 o 
  -3   3   0       11.50       10.87      0.53 o 
  -2   3   0      164.84      163.05      3.00 o 
  -1   3   0      296.17      269.78      5.16 o 
   0   3   0      491.28      487.65      7.19 o 
   1   3   0      255.65      244.67      3.83 o 
   2   3   0       26.15       22.97      1.11 o 
   3   3   0      182.99      190.75      3.16 o 
   4   3   0      136.87      138.17      7.25 o 
   5   3   0        1.25        2.23      1.53 o 
   6   3   0       34.42       37.03      4.59 o 
   7   3   0        8.15       10.58      2.09 o 
  -8   4   0       11.31        9.74      0.97 o 
  -7   4   0       47.08       50.67      1.95 o 
  -6   4   0       20.51       21.84      1.04 o 
  -5   4   0       54.28       52.83      1.54 o 
  -4   4   0      220.88      208.11      9.28 o 
  -3   4   0      108.72      109.64      2.42 o 
  -2   4   0     1115.61     1197.62     17.80 o 
  -1   4   0     1123.88     1212.92     23.30 o 
   0   4   0      883.94      949.04     13.83 o 
   1   4   0      594.08      611.55      8.93 o 
   2   4   0       84.87       81.94      4.88 o 
   3   4   0       20.45       20.60      1.53 o 
   4   4   0       40.84       39.26      3.20 o 
   5   4   0       29.07       34.66      2.64 o 
   6   4   0       19.19       26.30      2.23 o 
   7   4   0        7.02        7.65      2.92 o 
  -7   5   0        6.04        4.95      0.67 o 
  -6   5   0      169.00      173.17      3.92 o 
  -5   5   0      313.59      317.95      6.12 o 
  -4   5   0       10.23        8.15      1.04 o 
  -3   5   0      200.17      182.88      3.61 o 
  -2   5   0       48.76       44.04      1.18 o 
  -1   5   0      268.01      289.26      4.82 o 
   0   5   0      968.71     1036.30     15.13 o 
   1   5   0      170.53      142.05      6.42 o 
   2   5   0      461.49      440.13     14.71 o 
   3   5   0       75.23       72.29      5.15 o 
   4   5   0        2.69        2.23      0.83 o 
   5   5   0       10.18        7.93      2.23 o 
   6   5   0      135.18      141.84      7.66 o 
   7   5   0        0.84        2.09      1.81 o 
  -7   6   0      146.00      163.04      3.69 o 
  -6   6   0        0.11        0.35      0.40 o 
  -5   6   0      616.18      649.67     10.73 o 
  -4   6   0      114.41      115.49      2.42 o 
  -3   6   0        2.38        1.94      0.56 o 
  -2   6   0       52.33       49.02      1.13 o 
  -1   6   0      144.28      153.73      2.68 o 
   0   6   0      110.88      112.33      3.48 o 
   1   6   0      151.55      149.06      4.32 o 
   2   6   0      461.83      458.22     11.76 o 
   3   6   0       16.18       15.59      2.09 o 
   4   6   0        3.37        5.29      1.67 o 
   5   6   0      215.27      224.38      6.97 o 
   6   6   0      115.09      128.15      5.43 o 
  -6   7   0       71.05       76.98      2.20 o 
  -5   7   0        0.93        0.84      0.40 o 
  -4   7   0       53.40       50.26      1.56 o 
  -3   7   0       43.18       41.10      2.85 o 
  -2   7   0      344.70      317.07     12.23 o 
  -1   7   0       70.24       60.86      4.60 o 
   0   7   0       60.07       63.78      2.51 o 
   1   7   0       56.63       57.65      3.20 o 
   2   7   0      623.19      582.26     17.24 o 
   3   7   0      287.31      281.69     12.42 o 
   4   7   0       33.42       27.84      3.76 o 
   5   7   0       19.49       22.13      1.95 o 
  -6   8   0        1.38        1.71      0.51 o 
  -5   8   0        7.77       11.38      0.84 o 
  -4   8   0       17.10       18.68      1.74 o 
  -3   8   0       75.77       72.00      1.98 o 
  -2   8   0      231.35      191.68      9.77 o 
  -1   8   0      109.88       85.12      4.60 o 
   0   8   0       47.75       40.93      2.65 o 
   1   8   0        5.00        3.76      1.11 o 
   2   8   0       20.47       18.93      1.53 o 
   3   8   0       37.29       32.15      4.18 o 
   4   8   0        0.10        0.14      1.25 o 
  -4   9   0      157.37      165.36      3.71 o 
  -3   9   0      104.59      101.54      7.94 o 
  -2   9   0       13.84       18.37      2.23 o 
  -1   9   0        1.52        1.39      0.97 o 
   0   9   0       22.00       17.12      2.64 o 
   1   9   0       34.67       29.93      2.37 o 
   2   9   0        1.71        1.95      1.67 o 
   3   9   0       10.87       13.22      3.06 o 
  -3  10   0       38.98       37.30      3.34 o 
  -2  10   0       14.02       18.37      1.95 o 
  -1  10   0       10.55       12.38      2.92 o 
   0  10   0        3.83        3.62      2.09 o 
   1  10   0       26.00       27.97      3.06 o 
  -1 -10   1       48.07       48.86      3.62 o 
   0 -10   1        2.18        0.28      1.11 o 
   1 -10   1        2.00        4.04      1.39 o 
   2 -10   1       18.98       19.48      3.62 o 
   3 -10   1        2.87        7.10      2.09 o 
  -3  -9   1        0.11        0.40      1.00 o 
  -2  -9   1        7.62        9.04      1.39 o 
  -1  -9   1       38.15       28.26      3.90 o 
   0  -9   1       36.34       38.28      2.37 o 
   1  -9   1       25.91       22.13      2.09 o 
   2  -9   1      173.04      144.96      5.02 o 
   3  -9   1       13.07       16.70      1.81 o 
   4  -9   1        4.36        3.63      0.70 o 
  -4  -8   1       33.58       35.63      4.45 o 
  -3  -8   1        0.01        0.00      0.83 o 
  -2  -8   1        1.18       -0.11      0.97 o 
  -1  -8   1       69.34       68.51      2.92 o 
   0  -8   1      109.01      101.70      3.62 o 
   1  -8   1       25.31       15.45      2.51 o 
   2  -8   1        6.61        6.54      2.23 o 
   3  -8   1       67.82       66.39      2.02 o 
   4  -8   1       16.47       16.18      0.82 o 
   5  -8   1       31.36       34.55      4.59 o 
   6  -8   1        9.16        8.68      0.91 o 
  -5  -7   1      125.32      121.76      5.02 o 
  -4  -7   1      273.81      280.33      8.09 o 
  -3  -7   1       24.75       21.99      1.95 o 
  -2  -7   1      253.32      248.98      6.98 o 
  -1  -7   1       94.94       88.60      4.74 o 
   0  -7   1       55.59       52.08      3.90 o 
   1  -7   1        9.98        8.99      0.50 o 
   2  -7   1        1.19        1.24      0.49 o 
   3  -7   1       96.59       82.01      2.03 o 
   4  -7   1       11.62       13.04      0.81 o 
   5  -7   1       17.95       16.70      0.97 o 
   6  -7   1        1.31        1.40      1.67 o 
  -6  -6   1        6.12        5.98      1.53 o 
  -5  -6   1      229.38      232.08      7.67 o 
  -4  -6   1       31.24       33.68      2.64 o 
  -3  -6   1       90.49       84.97      5.85 o 
  -2  -6   1       87.13       80.80      3.62 o 
  -1  -6   1      120.39      117.50      6.13 o 
   0  -6   1        8.67        8.34      0.53 o 
   1  -6   1      269.85      275.12      4.89 o 
   2  -6   1      140.00      131.04      5.02 o 
   3  -6   1       50.21       59.31      1.47 o 
   4  -6   1      219.03      215.39      4.35 o 
   5  -6   1      172.93      174.44      3.67 o 
   6  -6   1        2.48        2.21      1.60 o 
   7  -6   1        0.06       -0.21      0.70 o 
  -7  -5   1        0.01        0.42      1.67 o 
  -6  -5   1       25.90       30.48      2.64 o 
  -5  -5   1       10.96       13.08      2.64 o 
  -4  -5   1        0.28        0.28      1.11 o 
  -3  -5   1        0.24        0.00      0.70 o 
  -2  -5   1       62.80       54.74      3.76 o 
  -1  -5   1       93.31       92.67      2.79 o 
   0  -5   1      286.08      270.86      3.75 o 
   1  -5   1        2.07        1.45      0.31 o 
   2  -5   1        7.76        8.70      0.50 o 
   3  -5   1        0.35        1.11      0.26 o 
   4  -5   1       16.24       16.70      0.72 o 
   5  -5   1      666.37      674.51     11.51 o 
   6  -5   1      135.58      143.49      3.49 o 
   7  -5   1       13.94       13.12      1.06 o 
  -7  -4   1        0.04       -0.42      1.67 o 
  -6  -4   1        0.16        0.42      1.11 o 
  -5  -4   1        5.46        4.73      1.81 o 
  -4  -4   1       80.54       71.04      3.76 o 
  -3  -4   1        3.98        5.71      0.83 o 
  -2  -4   1        4.85        4.73      0.56 o 
  -1  -4   1      158.00      179.90      5.51 o 
   0  -4   1      414.38      462.24      9.81 o 
   1  -4   1        0.60        0.72      0.36 o 
   2  -4   1     1815.36     1969.98     25.18 o 
   3  -4   1       67.62       66.90      1.44 o 
   4  -4   1        9.53       10.63      1.25 o 
   5  -4   1        2.73        2.01      0.38 o 
   6  -4   1        2.02        1.43      0.56 o 
   7  -4   1        6.68        6.40      0.83 o 
   8  -4   1        2.17        2.09      0.56 o 
  -7  -3   1        1.77        0.83      1.95 o 
  -6  -3   1       18.00       21.71      3.76 o 
  -5  -3   1       24.60       19.90      2.92 o 
  -4  -3   1        0.65        0.14      0.97 o 
  -3  -3   1     1733.56     1856.86     26.84 o 
  -2  -3   1       41.12       62.95      2.23 o 
  -1  -3   1       42.99       32.56      0.66 o 
   0  -3   1       30.65       35.94      0.70 o 
   1  -3   1      210.35      204.99      3.07 o 
   2  -3   1      964.55      934.35     14.16 o 
   3  -3   1      111.45      109.72      2.31 o 
   4  -3   1      247.68      227.16      4.15 o 
   5  -3   1        5.69        6.35      0.54 o 
   6  -3   1        1.61        1.11      0.42 o 
   7  -3   1       85.11       84.26      2.51 o 
   8  -3   1        3.87        2.92      0.70 o 
  -8  -2   1        1.43        0.83      2.09 o 
  -7  -2   1       13.77       17.95      2.37 o 
  -6  -2   1      122.30      123.46      8.22 o 
  -5  -2   1      282.45      297.37      5.32 o 
  -4  -2   1        2.38        2.43      0.49 o 
  -3  -2   1        7.14       13.22      0.42 o 
  -2  -2   1     3690.82     3861.87     56.41 o 
  -1  -2   1       32.31       31.39      0.70 o 
   0  -2   1       17.90       10.84      0.36 o 
   1  -2   1     2561.84     2569.65     32.51 o 
   2  -2   1       67.50       71.36      2.09 o 
   3  -2   1       55.20       56.51      1.95 o 
   4  -2   1      164.56      187.01      3.70 o 
   5  -2   1       98.73       98.51      2.51 o 
   6  -2   1        2.96        3.90      0.56 o 
   7  -2   1       79.93       82.58      2.37 o 
   8  -2   1        0.60        0.42      0.56 o 
  -8  -1   1       38.85       41.76      4.18 o 
  -7  -1   1      143.27      150.92      9.06 o 
  -6  -1   1       12.68       12.56      1.95 o 
  -5  -1   1      116.33      120.81      2.57 o 
  -4  -1   1        3.38        2.64      0.26 o 
  -3  -1   1      152.34      150.01      3.21 o 
  -2  -1   1      569.68      585.95      9.04 o 
  -1  -1   1     4829.00     5027.46     73.09 o 
   0  -1   1      213.68      169.55     12.09 o 
   1  -1   1     1979.76     1873.43     27.46 o 
   2  -1   1      157.36      171.61      3.50 o 
   3  -1   1      630.07      582.47     11.01 o 
   4  -1   1      639.10      681.27     12.95 o 
   5  -1   1       94.85       95.44      2.37 o 
   6  -1   1       24.67       23.94      1.11 o 
   7  -1   1        1.03        0.56      0.42 o 
   8  -1   1       58.08       51.23      1.81 o 
  -7   0   1        2.65        2.09      0.42 o 
  -6   0   1      108.62      107.28      2.65 o 
  -5   0   1       32.58       30.77      1.11 o 
  -4   0   1       18.94       21.02      0.84 o 
  -3   0   1        1.09        4.31      0.28 o 
  -2   0   1      474.41      442.42      8.35 o 
  -1   0   1     1771.17     1761.45     32.46 o 
   0   0   1        0.02       -0.21      0.14 o 
   1   0   1      180.69      168.78      3.66 o 
   2   0   1     9215.25     8823.32    162.84 o 
   3   0   1       25.99       30.07      0.84 o 
   4   0   1       24.81       23.39      0.84 o 
   5   0   1       65.77       70.05      1.81 o 
   6   0   1       59.40       56.67      1.67 o 
   7   0   1        0.29        0.56      0.42 o 
  -8   1   1       16.98       17.67      1.11 o 
  -7   1   1        0.66        1.11      0.42 o 
  -5   1   1      226.60      225.75      4.75 o 
  -4   1   1      718.68      748.26     14.24 o 
  -3   1   1       32.01       36.26      1.04 o 
  -2   1   1       81.53      103.82      1.97 o 
  -1   1   1      342.79      315.95      4.26 o 
   0   1   1     1225.87     1210.30     17.65 o 
   1   1   1     3238.22     3200.73     70.14 o 
   2   1   1      819.82      807.34     11.88 o 
   3   1   1       58.82       59.81      1.31 o 
   4   1   1      944.61      932.57     17.39 o 
   5   1   1       91.64       92.47      2.11 o 
   6   1   1       73.30       81.51      1.98 o 
   7   1   1      371.90      382.19     17.46 o 
   8   1   1        1.66        1.11      2.37 o 
  -8   2   1       82.48       82.02      2.51 o 
  -7   2   1      126.40      121.92      3.20 o 
  -6   2   1       11.85       11.69      0.83 o 
  -5   2   1      343.79      354.35      7.27 o 
  -4   2   1       41.97       37.54      1.00 o 
  -3   2   1      211.64      221.20      4.82 o 
  -2   2   1        5.29        6.94      0.97 o 
  -1   2   1      149.69      108.72      1.98 o 
   0   2   1       67.18       65.89      1.20 o 
   1   2   1     1554.18     1477.30     21.60 o 
   2   2   1      559.69      548.56      8.03 o 
   3   2   1      606.86      584.81      9.46 o 
   4   2   1       82.06       84.57      1.58 o 
   5   2   1       25.00       20.32      3.06 o 
   6   2   1        7.82        8.63      2.78 o 
   7   2   1        7.16       11.83      3.48 o 
   8   2   1       28.99       30.48      2.78 o 
  -8   3   1       27.82       27.70      1.39 o 
  -7   3   1      128.93      122.20      3.20 o 
  -6   3   1        0.17       -0.29      0.28 o 
  -5   3   1        0.00        0.22      0.35 o 
  -4   3   1        9.94       10.63      1.60 o 
  -3   3   1      152.88      167.81      2.91 o 
  -2   3   1     1220.68     1222.43     18.10 o 
  -1   3   1       45.83       44.02      1.11 o 
   0   3   1      448.74      446.08      6.83 o 
   1   3   1        0.22        0.19      0.12 o 
   2   3   1      330.45      335.25      5.32 o 
   3   3   1       76.96       74.69      1.33 o 
   4   3   1        0.30        0.14      0.97 o 
   5   3   1       76.27       81.62      5.85 o 
   6   3   1       11.42        9.46      1.53 o 
   7   3   1        0.20       -0.42      1.67 o 
  -8   4   1        8.65        8.91      0.97 o 
  -7   4   1       93.13       94.85      2.79 o 
  -6   4   1       88.01       90.02      2.43 o 
  -5   4   1        1.56        1.87      0.38 o 
  -4   4   1       93.86       81.81      2.07 o 
  -3   4   1        6.94        8.84      0.46 o 
  -2   4   1       32.36       37.36      0.95 o 
  -1   4   1      237.61      245.79      3.83 o 
   0   4   1     3218.10     3439.85     49.52 o 
   1   4   1      126.99      119.35      2.15 o 
   2   4   1       98.74      107.32      5.85 o 
   3   4   1       19.37       19.49      2.78 o 
   4   4   1       76.92       74.10      5.43 o 
   5   4   1       23.58       17.68      3.20 o 
   6   4   1        0.09       -0.28      1.25 o 
   7   4   1        0.02        0.28      1.67 o 
  -7   5   1        0.10        0.16      0.40 o 
  -6   5   1       12.05       13.02      0.66 o 
  -5   5   1      256.26      269.33      5.10 o 
  -4   5   1       82.49       78.40      1.99 o 
  -3   5   1      144.10      154.58      4.88 o 
  -2   5   1        2.43        3.37      0.36 o 
  -1   5   1       44.80       67.97      1.34 o 
   0   5   1      819.59      864.82     13.46 o 
   1   5   1      267.27      273.14      4.96 o 
   2   5   1       30.82       25.06      2.92 o 
   3   5   1        0.14        0.14      0.70 o 
   4   5   1       16.45       18.79      1.53 o 
   5   5   1        0.17        0.28      1.25 o 
   6   5   1       11.05       11.55      1.81 o 
  -7   6   1      288.82      313.12      5.75 o 
  -6   6   1       28.57       31.07      2.51 o 
  -5   6   1      426.60      455.75      7.81 o 
  -4   6   1        0.47       -0.14      0.63 o 
  -3   6   1       84.39       79.22      1.84 o 
  -2   6   1       55.06       51.31      1.31 o 
  -1   6   1       89.65      111.31      2.31 o 
   0   6   1       59.99       53.27      1.16 o 
   1   6   1        0.71        0.00      0.70 o 
   2   6   1       38.70       32.71      3.34 o 
   3   6   1        0.49        0.14      0.97 o 
   4   6   1        1.20        0.70      1.39 o 
   5   6   1       35.41       36.89      2.51 o 
   6   6   1        6.59        7.24      2.09 o 
  -6   7   1       10.36       11.63      0.88 o 
  -5   7   1        0.79        1.21      0.56 o 
  -4   7   1        1.98        2.26      0.48 o 
  -3   7   1        4.70        5.25      0.56 o 
  -2   7   1       19.89       16.10      0.79 o 
  -1   7   1        0.50        0.06      0.27 o 
   0   7   1       11.44       13.22      1.53 o 
   1   7   1        0.24        0.70      1.11 o 
   2   7   1      620.18      580.79     18.64 o 
   3   7   1       27.51       27.28      2.09 o 
   4   7   1        0.00        0.83      1.39 o 
   5   7   1        5.32        6.96      1.39 o 
  -6   8   1        0.09       -0.28      0.40 o 
  -5   8   1        8.14        8.86      0.91 o 
  -4   8   1       16.79       15.92      0.97 o 
  -3   8   1        0.19       -0.05      0.49 o 
  -2   8   1      163.91      143.30      4.60 o 
  -1   8   1        3.40        1.95      0.83 o 
   0   8   1       50.69       34.81      4.04 o 
   1   8   1        0.85        0.70      1.25 o 
   2   8   1        0.01        0.14      1.39 o 
   3   8   1       40.14       35.77      3.20 o 
   4   8   1        4.45        5.71      1.53 o 
  -4   9   1       14.36       18.82      1.07 o 
  -3   9   1        4.35        6.12      1.39 o 
  -2   9   1        7.67        6.54      1.67 o 
  -1   9   1       19.27       17.12      3.20 o 
   0   9   1       69.64       61.13      3.20 o 
   1   9   1        3.83        4.17      2.09 o 
   2   9   1        4.86        5.29      1.39 o 
   3   9   1       25.26       23.80      2.37 o 
  -2  10   1        7.75        7.24      1.53 o 
  -1  10   1       13.12        8.63      2.23 o 
   0  10   1       36.55       36.89      2.78 o 
  -1 -10   2        6.45        5.29      1.25 o 
   0 -10   2        9.88        8.07      2.09 o 
   1 -10   2       22.33       25.75      2.23 o 
   2 -10   2        1.56        0.56      1.39 o 
  -3  -9   2       20.16       18.94      3.06 o 
  -2  -9   2        0.65        0.42      1.39 o 
  -1  -9   2       15.81       18.37      3.34 o 
   0  -9   2        2.54        3.34      0.97 o 
   1  -9   2        7.23        7.38      1.81 o 
   2  -9   2        0.02        0.28      1.11 o 
   3  -9   2        1.26        0.42      1.11 o 
   4  -9   2       52.24       57.08      2.85 o 
  -4  -8   2       33.57       38.25      2.14 o 
  -3  -8   2       46.66       48.45      2.58 o 
  -2  -8   2        9.03        7.72      1.67 o 
  -1  -8   2       59.86       55.69      2.65 o 
   0  -8   2       66.08       66.28      4.18 o 
   1  -8   2        1.31        1.67      0.97 o 
   2  -8   2      129.85      111.89      7.52 o 
   3  -8   2      287.93      268.75     13.05 o 
   4  -8   2      157.18      155.89      5.09 o 
   5  -8   2        1.43        1.86      0.50 o 
  -5  -7   2       22.09       19.07      2.92 o 
  -4  -7   2        5.75        4.45      1.25 o 
  -3  -7   2      163.55      164.07      5.16 o 
  -2  -7   2      229.81      228.04      5.72 o 
  -1  -7   2      828.85      827.66     17.43 o 
   0  -7   2        9.24        8.56      1.13 o 
   1  -7   2        0.68        0.73      0.56 o 
   2  -7   2       29.10       29.48      0.93 o 
   3  -7   2        4.55        4.13      0.53 o 
   4  -7   2       82.76       81.38      2.24 o 
   5  -7   2        0.34        0.83      0.40 o 
   6  -7   2        3.46        3.54      0.64 o 
  -6  -6   2       86.93       73.25      6.41 o 
  -5  -6   2       55.80       54.30      4.32 o 
  -4  -6   2      425.40      441.11     11.46 o 
  -3  -6   2      203.25      200.59      9.07 o 
  -2  -6   2      233.31      226.80      7.03 o 
  -1  -6   2       56.54       50.36      3.34 o 
   0  -6   2      392.64      390.34      7.53 o 
   1  -6   2      141.05      139.50      2.71 o 
   2  -6   2      210.42      218.98      3.68 o 
   3  -6   2      143.76      146.52      3.07 o 
   4  -6   2       34.44       34.91      1.23 o 
   5  -6   2       14.93       14.58      0.93 o 
   6  -6   2       83.55       82.70      6.89 o 
   7  -6   2        0.01       -0.73      0.49 o 
  -7  -5   2        0.02        0.42      1.67 o 
  -6  -5   2       41.88       45.94      3.06 o 
  -5  -5   2        0.00       -0.14      0.97 o 
  -4  -5   2      270.03      275.17     11.45 o 
  -3  -5   2       19.26       20.88      2.64 o 
  -2  -5   2       21.81       18.37      2.37 o 
  -1  -5   2       52.27       51.86      0.96 o 
   0  -5   2      234.90      256.72      7.46 o 
   1  -5   2      407.14      456.58      8.91 o 
   2  -5   2      388.08      425.48      6.20 o 
   3  -5   2      129.47      137.43      2.95 o 
   4  -5   2       51.62       50.24      1.49 o 
   5  -5   2        2.55        1.99      0.48 o 
   6  -5   2        6.07        5.95      1.60 o 
   7  -5   2        2.66        2.13      1.25 o 
  -7  -4   2        8.68       10.16      3.06 o 
  -6  -4   2       11.45       14.75      1.81 o 
  -5  -4   2       61.39       62.10      2.92 o 
  -4  -4   2       38.31       37.59      2.23 o 
  -3  -4   2        0.25        0.28      0.83 o 
  -2  -4   2        0.81        0.70      0.70 o 
  -1  -4   2       27.94       28.58      0.74 o 
   0  -4   2      921.70      936.39     14.96 o 
   1  -4   2     1968.80     2072.51     26.55 o 
   2  -4   2       56.08       50.33      1.30 o 
   3  -4   2        0.00       -0.19      0.21 o 
   4  -4   2      293.05      300.60      5.06 o 
   5  -4   2        3.11        3.22      0.53 o 
   6  -4   2       69.37       70.50      7.59 o 
   7  -4   2        3.82        3.76      0.70 o 
   8  -4   2       48.20       46.63      1.95 o 
  -7  -3   2       10.71        8.91      2.92 o 
  -6  -3   2       14.81       14.75      3.06 o 
  -5  -3   2      127.60      125.71      6.27 o 
  -4  -3   2       51.02       68.23      4.73 o 
  -3  -3   2      415.32      456.42      7.23 o 
  -2  -3   2      394.97      407.23      6.46 o 
  -1  -3   2        0.02       -0.20      0.13 o 
   0  -3   2      756.57      827.03     12.04 o 
   1  -3   2      224.63      224.87      3.10 o 
   2  -3   2        0.07        0.17      0.13 o 
   3  -3   2       26.23       22.25      0.78 o 
   4  -3   2      279.90      271.53      4.46 o 
   5  -3   2       39.60       40.04      1.22 o 
   6  -3   2       38.55       38.42      1.53 o 
   7  -3   2        6.92        7.24      0.83 o 
   8  -3   2        4.87        5.15      0.83 o 
  -8  -2   2        2.34        5.01      1.95 o 
  -7  -2   2       46.43       49.14      3.34 o 
  -6  -2   2       94.35       97.65      6.55 o 
  -5  -2   2        0.57        3.06      1.53 o 
  -4  -2   2      439.21      458.05      7.02 o 
  -3  -2   2      389.47      366.02      5.92 o 
  -2  -2   2     3338.91     3497.38     50.76 o 
  -1  -2   2      323.72      348.21      4.50 o 
   0  -2   2       53.83       54.98      1.46 o 
   1  -2   2       61.80       63.06      1.23 o 
   2  -2   2     1141.26     1115.82     16.29 o 
   3  -2   2     1146.02     1095.24     16.08 o 
   4  -2   2      224.65      234.05      4.45 o 
   5  -2   2        9.20       10.16      0.70 o 
   6  -2   2       34.60       33.13      1.25 o 
   7  -2   2        2.41        1.11      0.42 o 
   8  -2   2        0.22        0.97      0.56 o 
  -8  -1   2        8.76       10.99      2.50 o 
  -7  -1   2        9.51       10.44      2.09 o 
  -6  -1   2      577.79      596.62     10.18 o 
  -5  -1   2      142.67      142.40      2.97 o 
  -4  -1   2      715.58      761.37     11.27 o 
  -3  -1   2      239.04      226.74      3.93 o 
  -2  -1   2       12.99       10.65      0.39 o 
  -1  -1   2     1935.30     1882.79     41.20 o 
   0  -1   2       22.01       23.24      0.39 o 
   1  -1   2       24.55       25.59      0.61 o 
   2  -1   2     5879.52     6010.79    253.96 o 
   3  -1   2      647.47      643.76     12.14 o 
   4  -1   2        5.85        5.98      0.42 o 
   5  -1   2      700.36      685.64     13.21 o 
   6  -1   2        5.79        5.57      0.56 o 
   7  -1   2        0.83        1.39      0.42 o 
   8  -1   2        7.76        8.49      0.83 o 
  -8   0   2        8.84        9.32      2.23 o 
  -7   0   2        0.00       -0.42      0.28 o 
  -6   0   2        9.51        8.07      0.70 o 
  -5   0   2        3.88        3.62      0.42 o 
  -4   0   2       20.09       29.51      0.97 o 
  -3   0   2      291.25      275.14      5.32 o 
  -2   0   2      240.70      251.88      4.91 o 
  -1   0   2        5.65        4.97      0.35 o 
   0   0   2      744.32      743.98     11.10 o 
   1   0   2        2.90        2.92      0.28 o 
   2   0   2    26294.16    22424.65    409.92 o 
   3   0   2       13.98       10.02      0.56 o 
   4   0   2      580.50      594.85     11.38 o 
   5   0   2       33.49       33.69      1.11 o 
   6   0   2        0.25        0.28      0.28 o 
   7   0   2        5.93        5.98      0.70 o 
   8   0   2       24.93       29.37      4.04 o 
  -8   1   2       21.49       21.99      1.25 o 
  -7   1   2        0.61        0.56      0.30 o 
  -6   1   2       31.03       33.55      1.25 o 
  -5   1   2       26.41       26.17      0.97 o 
  -4   1   2     1088.76     1152.31     21.56 o 
  -3   1   2      278.83      327.34      6.16 o 
  -2   1   2      394.52      411.85      6.29 o 
  -1   1   2     3990.46     4065.06    101.03 o 
   0   1   2      473.99      432.82     50.06 o 
   1   1   2     1735.78     1711.22     24.86 o 
   2   1   2      648.79      592.67      8.84 o 
   3   1   2      273.21      275.01      6.23 o 
   4   1   2       92.54      110.04     11.57 o 
   5   1   2       66.17       68.33      1.70 o 
   6   1   2       12.50       13.09      1.39 o 
   7   1   2        0.34        0.97      1.81 o 
   8   1   2        3.71        5.57      2.92 o 
  -8   2   2       41.80       39.25      1.67 o 
  -7   2   2       19.42       21.01      1.11 o 
  -6   2   2      120.39      123.46      3.07 o 
  -5   2   2      748.78      756.67     12.17 o 
  -4   2   2        2.03        5.07      0.50 o 
  -3   2   2      519.88      588.18      8.84 o 
  -2   2   2     2451.35     2499.74     31.40 o 
  -1   2   2       89.13       83.81      3.70 o 
   0   2   2      355.25      383.34      5.65 o 
   1   2   2     1109.48     1112.33     16.64 o 
   2   2   2       72.01       67.43      1.32 o 
   3   2   2      280.81      284.98      6.36 o 
   4   2   2      277.22      307.80      4.86 o 
   5   2   2        1.02        1.11      1.25 o 
   6   2   2       86.37       81.20      7.10 o 
   7   2   2      121.58      125.24      9.61 o 
  -8   3   2        0.00        0.56      0.42 o 
  -7   3   2       22.07       21.85      1.25 o 
  -6   3   2       71.90       69.26      1.98 o 
  -5   3   2       81.70       75.73      2.09 o 
  -4   3   2        6.98        5.59      0.43 o 
  -3   3   2      452.68      474.94      6.61 o 
  -2   3   2     1617.66     1731.91     26.16 o 
  -1   3   2     1782.74     1820.03     59.80 o 
   0   3   2      259.87      237.95      3.96 o 
   1   3   2        2.14        0.81      0.14 o 
   2   3   2        2.15        2.65      0.14 o 
   3   3   2      155.83      166.83      2.66 o 
   4   3   2        0.18        0.28      0.83 o 
   5   3   2       30.12       27.28      3.90 o 
   6   3   2        3.28        2.78      1.25 o 
   7   3   2        1.18        0.42      1.53 o 
  -8   4   2       12.29       12.25      1.11 o 
  -7   4   2       18.94       18.63      0.97 o 
  -6   4   2        0.91        1.20      0.38 o 
  -5   4   2       21.96       24.13      1.25 o 
  -4   4   2        2.60        1.95      0.36 o 
  -3   4   2      202.29      180.65      3.51 o 
  -2   4   2      135.23      142.63      2.77 o 
  -1   4   2      113.28      141.94      2.34 o 
   0   4   2      325.70      315.38      4.78 o 
   1   4   2      672.96      693.52     10.34 o 
   2   4   2     1492.28     1603.11     23.27 o 
   3   4   2      232.16      223.67     10.05 o 
   4   4   2       83.14       82.46      3.20 o 
   5   4   2        2.05        2.37      1.11 o 
   6   4   2        1.57        1.39      1.25 o 
   7   4   2        0.19       -0.28      1.67 o 
  -7   5   2        1.06        0.49      0.56 o 
  -6   5   2       25.26       29.23      2.64 o 
  -5   5   2       40.41       41.47      1.33 o 
  -4   5   2      409.93      415.88      7.40 o 
  -3   5   2       39.62       38.92      1.05 o 
  -2   5   2       92.30       91.13      2.05 o 
  -1   5   2      333.99      350.21      5.96 o 
   0   5   2      852.67      858.73     13.00 o 
   1   5   2       47.81       57.36      1.15 o 
   2   5   2       23.09       25.19      1.39 o 
   3   5   2        0.58        0.00      0.83 o 
   4   5   2       89.66       96.67      3.90 o 
   5   5   2        8.81       11.97      1.81 o 
   6   5   2       26.88       29.09      4.73 o 
  -7   6   2       45.96       50.79      1.87 o 
  -6   6   2       58.77       63.72      2.07 o 
  -5   6   2      423.27      454.32      8.37 o 
  -4   6   2      289.59      281.80      5.38 o 
  -3   6   2      148.22      144.40      2.68 o 
  -2   6   2        1.89        3.83      0.36 o 
  -1   6   2       40.08       43.91      1.46 o 
   0   6   2        0.23        0.46      0.26 o 
   1   6   2      136.66      141.21      7.39 o 
   2   6   2       95.46       96.68      3.34 o 
   3   6   2       62.63       60.99      3.34 o 
   4   6   2        0.01       -0.42      1.11 o 
   5   6   2        7.47        9.88      1.67 o 
   6   6   2       15.94       15.31      3.34 o 
  -6   7   2      261.40      276.83      6.07 o 
  -5   7   2       61.99       67.81      1.95 o 
  -4   7   2       15.08       16.50      0.86 o 
  -3   7   2       98.24       95.64      2.01 o 
  -2   7   2        0.14       -0.09      0.25 o 
  -1   7   2       66.11       64.89      1.39 o 
   0   7   2      267.26      266.23     11.31 o 
   1   7   2       62.40       58.34      2.51 o 
   2   7   2      115.42      118.71      7.38 o 
   3   7   2      134.55      128.61      4.46 o 
   4   7   2       17.92       19.34      3.62 o 
   5   7   2       30.07       35.35      2.64 o 
  -6   8   2      113.69      127.88      3.06 o 
  -5   8   2       24.36       25.57      1.40 o 
  -4   8   2        0.00       -0.16      0.39 o 
  -3   8   2       53.98       57.19      1.71 o 
  -2   8   2      329.92      320.36     13.96 o 
  -1   8   2       12.47        9.32      2.23 o 
   0   8   2      236.50      199.22      6.42 o 
   1   8   2      131.61      118.30      7.52 o 
   2   8   2        4.72        3.76      1.81 o 
   3   8   2        8.64        6.82      1.81 o 
   4   8   2        0.52        1.95      1.39 o 
  -4   9   2        6.95        7.06      0.78 o 
  -3   9   2        5.53        6.12      1.25 o 
  -2   9   2       94.31      102.92      7.80 o 
  -1   9   2      137.93      121.92      7.94 o 
   0   9   2        0.13       -0.28      1.25 o 
   1   9   2        8.44        5.84      2.37 o 
   2   9   2        2.01        1.81      1.25 o 
  -2  10   2        5.73        4.31      1.95 o 
  -1  10   2        9.57       15.72      1.81 o 
   0  10   2        2.35        4.73      1.53 o 
  -1 -10   3        1.08       -0.14      1.11 o 
   0 -10   3       46.02       62.92      5.85 o 
   1 -10   3       53.77       50.53      3.76 o 
   2 -10   3       26.84       28.67      2.51 o 
  -3  -9   3       38.58       47.09      3.33 o 
  -2  -9   3        0.42       -0.56      1.11 o 
  -1  -9   3       19.65       22.55      3.48 o 
   0  -9   3       17.93       24.21      2.09 o 
   1  -9   3       28.73       25.47      2.09 o 
   2  -9   3       23.37       28.25      2.51 o 
   3  -9   3        8.64        6.68      1.81 o 
   4  -9   3       42.59       41.75      4.04 o 
  -4  -8   3        9.58       10.01      1.45 o 
  -3  -8   3       35.31       34.88      4.25 o 
  -2  -8   3       13.92       14.33      1.40 o 
  -1  -8   3        9.90       10.14      1.80 o 
   0  -8   3       61.93       64.89      5.01 o 
   1  -8   3       10.06       12.94      1.67 o 
   2  -8   3       40.85       32.57      2.23 o 
   3  -8   3        4.55        2.69      0.53 o 
   4  -8   3       26.05       26.38      1.30 o 
   5  -8   3       13.81       13.15      1.06 o 
  -5  -7   3       13.98       12.80      1.90 o 
  -4  -7   3       68.08       67.97      2.57 o 
  -3  -7   3      408.91      397.35      9.06 o 
  -2  -7   3      807.48      826.08     16.71 o 
  -1  -7   3      971.87      968.72     20.64 o 
   0  -7   3        0.00        0.21      0.69 o 
   1  -7   3      166.59      158.81      2.81 o 
   2  -7   3       45.40       46.70      1.45 o 
   3  -7   3       10.06       10.28      0.97 o 
   4  -7   3        1.67        2.21      0.53 o 
   5  -7   3        0.97        1.29      0.53 o 
   6  -7   3        2.90        2.40      0.70 o 
  -6  -6   3       84.54       77.29      5.43 o 
  -5  -6   3        9.83        9.88      2.09 o 
  -4  -6   3      125.37      130.00      6.13 o 
  -3  -6   3      165.59      165.49      5.44 o 
  -2  -6   3      149.88      154.84      5.75 o 
  -1  -6   3      118.74      116.80      3.05 o 
   0  -6   3       40.52       40.29      1.05 o 
   1  -6   3        8.56        7.04      0.57 o 
   2  -6   3       32.50       32.45      0.93 o 
   3  -6   3       15.64       17.06      1.25 o 
   4  -6   3        1.08        0.82      0.36 o 
   5  -6   3        6.98        6.14      0.67 o 
   6  -6   3      368.14      400.44      7.29 o 
   7  -6   3        0.05        0.56      0.54 o 
  -6  -5   3        7.23        5.15      1.53 o 
  -5  -5   3        2.35        1.11      0.97 o 
  -4  -5   3       11.70       10.58      1.25 o 
  -3  -5   3      165.22      153.40      7.25 o 
  -2  -5   3       11.72       11.88      1.18 o 
  -1  -5   3        5.06        6.54      0.79 o 
   0  -5   3       13.58       14.90      0.97 o 
   1  -5   3      239.25      242.03      4.54 o 
   2  -5   3       20.38       21.74      0.86 o 
   3  -5   3      160.97      155.35      3.00 o 
   4  -5   3        5.28        7.18      0.66 o 
   5  -5   3       19.92       21.31      0.95 o 
   6  -5   3       94.76      100.72      2.76 o 
   7  -5   3       92.44      101.39      3.06 o 
  -7  -4   3       11.86       14.33      2.09 o 
  -6  -4   3       22.82       25.75      2.09 o 
  -5  -4   3       22.09       22.27      1.81 o 
  -4  -4   3       92.49       93.06      5.43 o 
  -3  -4   3      101.88       99.50      5.30 o 
  -2  -4   3       89.18       84.75      1.48 o 
  -1  -4   3      256.66      264.03      3.49 o 
   0  -4   3       49.42       46.07      0.88 o 
   1  -4   3      176.09      169.68      2.57 o 
   2  -4   3      347.57      368.15      5.05 o 
   3  -4   3      230.86      247.15      4.26 o 
   4  -4   3      171.34      174.82      3.39 o 
   5  -4   3        5.71        6.87      0.67 o 
   6  -4   3        0.04       -0.28      0.27 o 
   7  -4   3       11.81       10.44      0.97 o 
  -7  -3   3        2.71        4.17      1.67 o 
  -6  -3   3       83.38       93.59      3.90 o 
  -5  -3   3       41.62       45.38      4.04 o 
  -4  -3   3       90.01       94.88      3.20 o 
  -3  -3   3      305.29      339.60      5.14 o 
  -2  -3   3        1.52        2.14      0.47 o 
  -1  -3   3     2092.66     2118.43     26.44 o 
   0  -3   3      169.13      143.27      3.42 o 
   1  -3   3      121.36      115.62      2.27 o 
   2  -3   3       23.93       23.29      0.76 o 
   3  -3   3        0.29        0.70      0.26 o 
   4  -3   3        1.18        1.37      0.26 o 
   5  -3   3       15.74       15.86      1.18 o 
   6  -3   3      113.89      107.84      2.93 o 
   7  -3   3        0.34        0.14      0.42 o 
   8  -3   3       22.83       23.94      1.25 o 
  -7  -2   3      132.91      138.78      5.57 o 
  -6  -2   3       79.59       77.43      5.85 o 
  -5  -2   3        2.76        2.64      1.11 o 
  -4  -2   3      132.28      153.47      2.90 o 
  -3  -2   3      192.72      211.65      6.01 o 
  -2  -2   3      143.60      139.40      2.09 o 
  -1  -2   3      683.90      669.88      8.76 o 
   0  -2   3      328.83      287.84      3.86 o 
   1  -2   3      287.15      297.91      3.90 o 
   2  -2   3        2.22        0.19      0.14 o 
   3  -2   3      169.96      173.81      3.63 o 
   4  -2   3       17.45       19.07      0.84 o 
   5  -2   3       38.48       35.50      1.25 o 
   6  -2   3        0.74        0.70      0.42 o 
   7  -2   3        1.09        1.67      0.42 o 
   8  -2   3        9.53        7.93      0.83 o 
  -7  -1   3        1.40        0.70      1.39 o 
  -6  -1   3     1213.94     1296.30     20.48 o 
  -5  -1   3      199.34      196.29      5.72 o 
  -4  -1   3      198.47      208.85      3.73 o 
  -3  -1   3      529.96      516.64      7.67 o 
  -2  -1   3      119.84      120.99      2.77 o 
  -1  -1   3      268.69      225.38     10.58 o 
   0  -1   3     5247.42     5237.93     65.28 o 
   1  -1   3     8550.72     8564.94    389.56 o 
   2  -1   3       80.30       68.18      1.53 o 
   3  -1   3      457.51      460.08      8.85 o 
   4  -1   3       12.76       13.50      0.70 o 
   5  -1   3        1.16        1.11      0.42 o 
   6  -1   3      209.75      194.45      4.32 o 
   7  -1   3       37.02       36.19      1.39 o 
   8  -1   3       16.76       16.98      1.11 o 
  -8   0   3       10.43       12.52      2.23 o 
  -7   0   3        3.46        3.48      0.56 o 
  -6   0   3       11.09       13.08      0.83 o 
  -5   0   3        0.12        0.00      0.28 o 
  -4   0   3      227.58      209.13      4.33 o 
  -3   0   3      267.41      278.30      4.40 o 
  -2   0   3      591.08      666.11     10.46 o 
  -1   0   3       60.43       58.18      2.58 o 
   0   0   3      122.55      118.94      2.59 o 
   1   0   3    15186.74    15371.77    281.84 o 
   2   0   3      132.48      149.96      3.07 o 
   3   0   3      868.62      810.45     15.15 o 
   4   0   3     1194.22     1198.45     22.41 o 
   5   0   3       31.17       28.54      0.97 o 
   6   0   3        4.00        3.06      0.42 o 
   7   0   3       16.10       17.40      0.97 o 
   8   0   3       24.05       25.05      3.34 o 
  -8   1   3       10.41        7.79      0.83 o 
  -7   1   3       11.95        9.74      0.83 o 
  -6   1   3        2.78        2.09      0.42 o 
  -5   1   3       44.81       46.50      1.39 o 
  -4   1   3     2153.93     2365.08     35.00 o 
  -3   1   3      899.13      909.27     12.22 o 
  -2   1   3        1.18        2.25      0.30 o 
  -1   1   3      290.03      261.84      3.67 o 
   1   1   3     6146.60     6206.62    151.57 o 
   2   1   3      283.19      291.91      4.90 o 
   3   1   3      131.48      142.12      2.61 o 
   4   1   3      154.15      156.52      3.06 o 
   5   1   3       37.88       39.77      1.18 o 
   6   1   3      180.63      164.17      6.48 o 
   7   1   3       71.01       67.95      3.90 o 
   8   1   3      153.82      149.93      6.27 o 
  -8   2   3        7.81        7.65      0.83 o 
  -7   2   3        9.97       10.30      0.83 o 
  -6   2   3       60.99       62.66      1.95 o 
  -5   2   3      185.29      178.89      3.23 o 
  -4   2   3      174.42      208.26      3.30 o 
  -3   2   3      865.19      869.91     13.32 o 
  -2   2   3        2.47        0.59      0.29 o 
   0   2   3       12.79       13.96      0.63 o 
   1   2   3      259.64      232.79      3.57 o 
   2   2   3       23.92       26.02      1.18 o 
   3   2   3     1793.99     1846.45     26.72 o 
   4   2   3       62.46       63.21      1.34 o 
   5   2   3        4.60        5.84      2.23 o 
   6   2   3        9.60       12.80      1.95 o 
   7   2   3        6.75        6.68      2.64 o 
  -8   3   3        6.92        8.63      0.97 o 
  -7   3   3       45.40       46.91      1.81 o 
  -6   3   3       94.72       89.94      2.06 o 
  -5   3   3       33.91       35.38      1.67 o 
  -4   3   3       52.53       55.65      1.74 o 
  -3   3   3       11.96       13.57      0.52 o 
  -2   3   3      250.16      251.70      4.34 o 
  -1   3   3       62.95       51.27      1.10 o 
   0   3   3      108.73       95.09      1.95 o 
   1   3   3      386.38      412.69      6.13 o 
   2   3   3      242.63      222.92      3.86 o 
   3   3   3      142.63      148.67      2.74 o 
   4   3   3      166.88      180.04      8.23 o 
   5   3   3        0.37        0.14      1.25 o 
   6   3   3        9.51       10.30      1.53 o 
   7   3   3        5.20        4.17      2.09 o 
  -8   4   3        0.42        0.97      0.56 o 
  -7   4   3       22.53       24.57      1.32 o 
  -6   4   3       88.02       86.65      2.15 o 
  -5   4   3        7.99        6.84      0.66 o 
  -4   4   3      214.40      219.13      4.28 o 
  -3   4   3        0.30        0.46      0.35 o 
  -2   4   3        1.16        0.83      0.23 o 
  -1   4   3        3.46        4.24      0.39 o 
   0   4   3      294.48      297.75      4.54 o 
   1   4   3        0.00       -0.17      0.13 o 
   2   4   3      328.94      366.46      5.53 o 
   4   4   3      156.87      157.54      9.20 o 
   5   4   3       14.74       15.31      3.34 o 
   6   4   3        0.19       -0.14      1.53 o 
   7   4   3        0.54       -0.42      1.81 o 
  -7   5   3        0.70        0.80      0.56 o 
  -6   5   3      134.88      137.34      8.78 o 
  -5   5   3      486.33      485.32      7.90 o 
  -4   5   3      114.50      108.26      3.21 o 
  -3   5   3      134.33      135.83      2.90 o 
  -2   5   3       11.72       12.77      0.66 o 
  -1   5   3      324.90      316.63      5.45 o 
   0   5   3       13.11       13.83      0.54 o 
   1   5   3       99.99      112.28      2.06 o 
   2   5   3        0.01        0.14      0.70 o 
   3   5   3       22.08       26.17      1.81 o 
   4   5   3       18.35       15.31      3.06 o 
   5   5   3       12.12       11.13      2.78 o 
   6   5   3        3.25        3.06      1.53 o 
  -7   6   3        0.60        1.05      0.53 o 
  -6   6   3       44.53       47.33      1.59 o 
  -5   6   3      444.01      462.30     15.87 o 
  -4   6   3      647.70      655.69     11.50 o 
  -3   6   3      615.09      621.26     13.25 o 
  -2   6   3        3.12        2.48      0.38 o 
  -1   6   3       31.40       31.27      0.93 o 
   0   6   3        1.43        1.67      0.27 o 
   1   6   3        1.29        0.97      0.70 o 
   2   6   3      425.80      415.03     10.63 o 
   3   6   3       77.58       74.23      5.85 o 
   4   6   3        0.02       -0.14      1.11 o 
   5   6   3        3.77        4.59      2.09 o 
  -6   7   3        1.89        1.33      0.63 o 
  -5   7   3        4.43        5.09      0.83 o 
  -4   7   3       46.73       44.40      2.23 o 
  -3   7   3       16.24       16.99      1.04 o 
  -2   7   3       22.77       20.35      0.92 o 
  -1   7   3       19.56       17.16      0.79 o 
   0   7   3        2.99        4.45      1.53 o 
   1   7   3        3.61        4.45      0.83 o 
   2   7   3       88.30       84.54      6.27 o 
   3   7   3      199.43      186.71      6.55 o 
   4   7   3      145.67      138.93      4.88 o 
   5   7   3        3.16        2.92      2.23 o 
  -5   8   3        0.67        1.19      0.52 o 
  -4   8   3       24.90       25.50      1.18 o 
  -3   8   3        0.03        0.38      0.77 o 
  -2   8   3      279.19      268.10     12.00 o 
  -1   8   3        0.49       -0.28      0.97 o 
   0   8   3       24.82       21.16      1.81 o 
   1   8   3        5.69        4.87      1.81 o 
   2   8   3      134.64      123.31      8.08 o 
   3   8   3       65.03       61.82      6.13 o 
   4   8   3        0.01        0.00      1.39 o 
  -4   9   3        0.65        1.35      0.52 o 
  -3   9   3        3.76        4.45      1.39 o 
  -2   9   3        0.00        0.83      1.39 o 
  -1   9   3       36.11       31.87      3.06 o 
   0   9   3        1.68        2.50      1.81 o 
   1   9   3       38.68       36.47      4.87 o 
   2   9   3       12.22       13.08      1.67 o 
   0 -10   4       47.45       53.45      4.18 o 
   1 -10   4       37.42       39.25      2.51 o 
   2 -10   4       78.52       91.06      5.29 o 
  -3  -9   4      178.35      199.99      6.03 o 
  -2  -9   4        5.54        5.57      1.39 o 
  -1  -9   4        0.02        0.97      1.25 o 
   0  -9   4        0.01        0.70      1.25 o 
   1  -9   4        2.60        2.78      1.11 o 
   2  -9   4        7.96        7.10      1.39 o 
   3  -9   4        6.88        4.45      1.39 o 
   4  -9   4        1.58        2.64      0.54 o 
  -4  -8   4        0.11        0.89      1.18 o 
  -3  -8   4        4.76        3.29      1.10 o 
  -2  -8   4        0.01        1.17      1.03 o 
  -1  -8   4      244.94      244.11      6.25 o 
   0  -8   4        1.99        1.81      1.25 o 
   1  -8   4        3.24        6.54      1.25 o 
   2  -8   4        0.15        0.28      0.38 o 
   3  -8   4       15.07       12.24      0.90 o 
   4  -8   4      192.67      199.85      9.06 o 
   5  -8   4       34.31       35.45      1.47 o 
  -5  -7   4        0.67       -0.09      0.97 o 
  -4  -7   4       22.42       24.29      2.92 o 
  -3  -7   4       68.98       74.09      2.37 o 
  -2  -7   4       93.85      100.19      4.30 o 
  -1  -7   4        0.91        1.49      0.97 o 
   0  -7   4      292.80      291.30     11.87 o 
   1  -7   4       50.01       50.33      1.20 o 
   2  -7   4        0.72        0.71      0.28 o 
   3  -7   4        1.63        1.68      0.38 o 
   4  -7   4        4.33        3.96      0.54 o 
   5  -7   4       19.54       18.56      1.07 o 
   6  -7   4        0.67        1.01      0.53 o 
  -6  -6   4        3.84        2.23      2.37 o 
  -5  -6   4        0.72        0.02      0.83 o 
  -4  -6   4        3.01        4.97      0.90 o 
  -3  -6   4      139.04      141.94      4.79 o 
  -2  -6   4     1050.83     1035.22     20.03 o 
  -1  -6   4      712.46      718.86     13.31 o 
   0  -6   4      759.54      728.30     35.56 o 
   1  -6   4       23.25       23.73      1.95 o 
   2  -6   4      131.24      130.40      2.47 o 
   3  -6   4       12.01       11.72      0.83 o 
   4  -6   4       52.26       54.12      1.70 o 
   5  -6   4      172.08      175.16      4.25 o 
   6  -6   4      291.50      300.15      5.50 o 
   7  -6   4        3.92        3.76      0.66 o 
  -7  -5   4        3.38        4.73      2.92 o 
  -6  -5   4        3.37        1.81      1.67 o 
  -5  -5   4        1.54        1.95      1.05 o 
  -4  -5   4       13.75       10.99      0.97 o 
  -3  -5   4       70.96       73.85      2.64 o 
  -2  -5   4      396.90      391.63      8.56 o 
  -1  -5   4      169.81      164.44      2.63 o 
   0  -5   4       10.83        9.69      0.73 o 
   1  -5   4      225.46      228.72      3.39 o 
   2  -5   4      427.17      429.77      5.89 o 
   3  -5   4        4.72        3.50      0.38 o 
   4  -5   4       68.16       71.42      1.73 o 
   5  -5   4       16.83       16.53      2.23 o 
   6  -5   4       93.48      102.92      2.78 o 
   7  -5   4       37.30       35.22      1.67 o 
  -6  -4   4       30.42       30.34      2.23 o 
  -5  -4   4        6.87        9.19      1.60 o 
  -4  -4   4        8.53        7.21      0.83 o 
  -3  -4   4        1.53        4.33      2.23 o 
  -2  -4   4      215.87      229.01      3.34 o 
  -1  -4   4      407.42      384.84      5.72 o 
   0  -4   4       19.41       14.79      0.78 o 
   1  -4   4      100.80      105.73      2.13 o 
   2  -4   4      459.11      450.40      6.24 o 
   3  -4   4      220.24      233.70      3.92 o 
   4  -4   4       71.91       69.50      1.84 o 
   5  -4   4      108.70      111.48      2.77 o 
   6  -4   4       69.11       65.58      2.09 o 
   7  -4   4       22.16       21.99      1.25 o 
  -6  -3   4       12.08       14.33      1.67 o 
  -5  -3   4        7.06        6.96      1.25 o 
  -4  -3   4       12.93       13.46      1.14 o 
  -3  -3   4      236.50      248.86      3.90 o 
  -2  -3   4      646.26      738.49     12.47 o 
  -1  -3   4     1605.68     1740.16     23.04 o 
   0  -3   4     1547.66     1434.30     43.98 o 
   1  -3   4      365.62      354.36      5.23 o 
   2  -3   4       49.78       57.66      1.42 o 
   3  -3   4      271.38      262.26      4.91 o 
   4  -3   4      179.59      159.71      3.37 o 
   5  -3   4       15.95       16.42      0.84 o 
   6  -3   4        0.21       -0.42      0.28 o 
   7  -3   4        0.00       -0.42      0.28 o 
  -8  -2   4        1.81        2.09      2.09 o 
  -6  -2   4      112.41      109.93      6.83 o 
  -5  -2   4       34.22       39.95      3.62 o 
  -4  -2   4       54.31       56.81      1.19 o 
  -3  -2   4       20.75       16.15      1.08 o 
  -2  -2   4     2974.35     3197.78     40.65 o 
  -1  -2   4      321.32      357.65      7.48 o 
   0  -2   4      352.51      323.52      4.49 o 
   1  -2   4        0.37        0.93      0.13 o 
   2  -2   4        6.12        8.97      0.53 o 
   3  -2   4       21.29       19.33      0.76 o 
   4  -2   4      607.42      595.27     11.52 o 
   5  -2   4       24.15       20.88      0.97 o 
   6  -2   4       33.34       30.62      1.25 o 
   7  -2   4        0.23        0.83      0.42 o 
   8  -2   4        1.74        0.97      0.56 o 
  -8  -1   4       16.26       19.90      2.64 o 
  -6  -1   4      269.94      271.75      4.75 o 
  -5  -1   4       22.84       16.35      3.10 o 
  -4  -1   4       99.40      103.16      2.40 o 
  -3  -1   4      111.13      113.19      2.93 o 
  -2  -1   4     2801.48     2947.11     36.74 o 
  -1  -1   4     2133.86     2051.86     25.91 o 
   0  -1   4     1451.45     1467.19     18.87 o 
   1  -1   4        1.11        1.77      0.26 o 
   2  -1   4       26.84       27.29      0.84 o 
   3  -1   4      226.54      229.86      4.75 o 
   4  -1   4      964.50      935.46     17.65 o 
   5  -1   4      443.81      414.42      8.26 o 
   6  -1   4       97.07       91.66      2.51 o 
   7  -1   4        5.68        6.96      0.70 o 
   8  -1   4       15.86       13.64      0.97 o 
  -7   0   4       11.77        9.20      0.78 o 
  -6   0   4       46.67       48.81      1.43 o 
  -5   0   4       14.52       14.94      0.80 o 
  -4   0   4        6.89        5.48      0.63 o 
  -3   0   4       44.30       53.95      1.18 o 
  -2   0   4       17.47       15.75      0.70 o 
  -1   0   4      149.65      156.02      2.62 o 
   0   0   4     1909.79     1887.84     23.86 o 
   1   0   4     7598.39     7598.68    138.67 o 
   2   0   4      163.80      138.41      2.93 o 
   3   0   4     1948.45     1985.94     36.61 o 
   4   0   4     2820.66     2841.72     52.24 o 
   5   0   4       67.10       63.37      1.81 o 
   6   0   4       78.41       69.49      1.95 o 
   7   0   4       36.80       37.86      1.39 o 
   8   0   4        0.84       -0.28      2.09 o 
  -8   1   4        0.01        0.00      0.42 o 
  -7   1   4        7.13        5.98      0.70 o 
  -6   1   4      339.15      342.10      6.28 o 
  -5   1   4      132.79      121.32      2.69 o 
  -4   1   4       46.24       41.37      1.53 o 
  -3   1   4      977.91     1023.79     13.59 o 
  -2   1   4       70.90       53.29      1.12 o 
  -1   1   4       27.88       16.63      0.42 o 
   0   1   4     2830.07     2975.05     53.57 o 
   1   1   4       13.37        8.50      1.39 o 
   2   1   4      275.46      310.15      5.32 o 
   3   1   4        9.29       11.65      1.32 o 
   4   1   4      168.42      162.97      4.25 o 
   5   1   4        1.74        1.21      0.27 o 
   6   1   4        8.00        7.83      0.52 o 
   7   1   4       20.05       24.49      4.59 o 
  -8   2   4        0.70        0.70      0.56 o 
  -7   2   4       33.83       28.12      1.25 o 
  -6   2   4       22.78       20.60      0.97 o 
  -5   2   4       19.44       19.38      0.87 o 
  -4   2   4      248.19      264.21      4.32 o 
  -3   2   4     1613.22     1674.78     21.44 o 
  -2   2   4      186.81      167.81      2.55 o 
  -1   2   4        1.93        2.61      0.49 o 
   0   2   4     1245.36     1298.98     18.99 o 
   1   2   4      110.70      101.78      1.83 o 
   2   2   4       29.01       30.38      0.80 o 
   3   2   4       21.26       22.13      2.85 o 
   4   2   4       78.08       89.31      3.83 o 
   5   2   4       21.31       23.24      1.81 o 
   6   2   4        9.33       10.02      1.95 o 
   7   2   4        0.01       -0.14      1.53 o 
  -8   3   4        1.16        2.37      0.56 o 
  -7   3   4      149.86      132.95      3.48 o 
  -6   3   4        4.00        1.53      0.40 o 
  -5   3   4        1.87        2.37      0.38 o 
  -4   3   4       41.88       40.36      1.29 o 
  -3   3   4      161.59      152.30      2.68 o 
  -2   3   4       43.17       51.60      1.60 o 
  -1   3   4      454.58      470.55      7.53 o 
   0   3   4      127.59      127.25      2.34 o 
   1   3   4      330.57      329.40      5.81 o 
   2   3   4       11.69       14.54      0.84 o 
   3   3   4      220.15      239.45      6.35 o 
   5   3   4       45.56       47.33      5.43 o 
   6   3   4       16.20       23.66      2.23 o 
   7   3   4        0.07       -0.70      1.81 o 
  -8   4   4       13.15       17.67      1.25 o 
  -7   4   4        0.04        0.46      0.40 o 
  -6   4   4      296.98      288.35      5.72 o 
  -5   4   4       77.52       76.34      2.04 o 
  -4   4   4        9.49       10.05      0.62 o 
  -3   4   4        0.53        0.32      0.25 o 
  -2   4   4        0.95        2.08      0.28 o 
  -1   4   4       48.94       43.27      1.16 o 
   0   4   4     1098.62     1132.51     17.24 o 
   1   4   4      162.93      174.17      3.19 o 
   2   4   4      108.71      117.15      2.23 o 
   3   4   4      109.65      110.23      6.97 o 
   4   4   4      276.89      276.43     12.98 o 
   5   4   4        0.63        1.11      1.67 o 
   6   4   4        0.88       -0.14      1.53 o 
  -7   5   4        6.89        7.88      0.76 o 
  -6   5   4       79.70       89.53      2.21 o 
  -5   5   4      147.29      146.82      2.94 o 
  -4   5   4      402.77      406.40      6.52 o 
  -3   5   4       43.38       42.46      1.13 o 
  -2   5   4        0.72        0.83      0.25 o 
  -1   5   4      111.93      105.46      2.09 o 
   0   5   4        3.56        4.94      1.32 o 
   1   5   4      533.90      544.76     13.88 o 
   2   5   4       20.37       14.61      1.81 o 
   3   5   4       48.91       54.72      5.15 o 
   4   5   4       29.80       26.86      2.92 o 
   5   5   4        4.93        4.59      1.67 o 
   6   5   4       10.53        9.32      1.67 o 
  -7   6   4        5.04        7.02      0.86 o 
  -6   6   4       28.77       27.49      1.27 o 
  -5   6   4       21.54       21.93      1.17 o 
  -4   6   4     1755.92     1782.79     27.04 o 
  -3   6   4      694.43      688.55     11.03 o 
  -2   6   4        8.88       10.60      0.59 o 
  -1   6   4       27.18       24.96      2.16 o 
   0   6   4       34.14       34.84      4.94 o 
   1   6   4        4.16        4.73      0.83 o 
   2   6   4      228.14      222.40     10.05 o 
   3   6   4      112.96      109.64      4.18 o 
   4   6   4        0.95        0.28      1.39 o 
   5   6   4        0.40       -0.56      1.53 o 
  -6   7   4       17.67       18.85      2.37 o 
  -5   7   4       14.76       13.76      1.03 o 
  -4   7   4      205.10      209.77      4.44 o 
  -3   7   4       59.74       59.30      1.82 o 
  -2   7   4       33.25       30.83      1.18 o 
  -1   7   4      350.08      345.80      6.24 o 
   0   7   4       76.36       72.28      5.15 o 
   1   7   4       11.95       13.08      1.39 o 
   2   7   4       23.09       25.47      2.37 o 
   3   7   4      350.97      331.39     14.52 o 
   4   7   4       50.45       54.71      5.85 o 
  -5   8   4       15.91       14.85      0.95 o 
  -4   8   4       65.67       69.29      2.02 o 
  -3   8   4       12.31       12.01      1.04 o 
  -2   8   4       79.20       73.95      5.57 o 
  -1   8   4        1.79        2.37      1.53 o 
   0   8   4       96.62       88.72      3.34 o 
   1   8   4       23.13       25.47      3.76 o 
   2   8   4       34.88       30.34      2.64 o 
   3   8   4        5.16        5.43      1.25 o 
  -4   9   4        3.47        3.97      0.66 o 
  -3   9   4       55.17       62.93      3.06 o 
  -2   9   4        0.05        0.70      1.39 o 
  -1   9   4       11.39        8.63      2.50 o 
   0   9   4       55.54       53.74      4.32 o 
   1   9   4       21.48       18.51      2.37 o 
   2   9   4        0.04        0.00      1.53 o 
  -3  -9   5       66.19       73.36      3.31 o 
  -2  -9   5       42.64       42.01      2.87 o 
  -1  -9   5        1.79        1.81      1.53 o 
   0  -9   5        2.95        3.34      1.25 o 
   1  -9   5        9.25        7.79      1.95 o 
   2  -9   5       31.04       28.39      4.31 o 
   3  -9   5       97.52       85.23      4.18 o 
   4  -9   5        6.93        8.84      0.81 o 
  -4  -8   5       13.91       18.65      2.37 o 
  -3  -8   5       79.46       80.58      3.56 o 
  -2  -8   5        1.44        0.87      0.87 o 
  -1  -8   5       89.53       92.91      3.08 o 
   0  -8   5        3.15        3.76      1.53 o 
   1  -8   5      102.87      100.99      6.69 o 
   2  -8   5        8.90        8.44      0.90 o 
   3  -8   5       10.93        9.94      1.67 o 
   4  -8   5      132.62      128.70      2.78 o 
   5  -8   5        9.17        8.06      0.81 o 
  -5  -7   5       47.81       34.80      3.06 o 
  -4  -7   5       22.13       25.16      4.80 o 
  -3  -7   5        8.99       11.80      1.07 o 
  -2  -7   5       65.31       63.62      2.45 o 
  -1  -7   5     1285.37     1295.40     24.05 o 
   0  -7   5      772.98      768.69     24.79 o 
   1  -7   5      133.81      120.83      7.60 o 
   2  -7   5      108.82      110.78      3.83 o 
   3  -7   5       66.83       65.57      1.72 o 
   4  -7   5        9.62        9.20      2.09 o 
   5  -7   5        8.13        7.31      0.81 o 
   6  -7   5       10.00       10.60      1.46 o 
  -6  -6   5       13.24       12.66      2.37 o 
  -5  -6   5      140.64      117.32      9.48 o 
  -4  -6   5       88.74       79.07      2.40 o 
  -3  -6   5       25.20       25.53      1.84 o 
  -2  -6   5       17.93       20.38      1.27 o 
  -1  -6   5        5.56        7.14      0.93 o 
   0  -6   5      347.84      343.53      4.95 o 
   1  -6   5        0.85        0.92      0.44 o 
   2  -6   5      130.69      127.91      3.36 o 
   3  -6   5        4.23        4.98      0.90 o 
   4  -6   5       13.70       13.90      0.78 o 
   5  -6   5        3.71        3.15      1.04 o 
   6  -6   5       25.32       27.17      1.30 o 
  -6  -5   5       32.20       32.85      3.48 o 
  -5  -5   5       17.57       15.59      3.62 o 
  -4  -5   5       21.53       16.91      1.30 o 
  -3  -5   5       11.76       16.59      0.97 o 
  -2  -5   5       33.58       34.13      2.34 o 
  -1  -5   5        2.69        3.71      0.26 o 
   0  -5   5        4.65        5.66      0.37 o 
   1  -5   5      173.29      154.19     10.84 o 
   2  -5   5      710.18      725.53      9.82 o 
   3  -5   5        5.73        6.20      0.50 o 
   4  -5   5        8.19        8.35      0.67 o 
   5  -5   5        8.59        8.39      0.72 o 
   6  -5   5      115.12      116.01      2.85 o 
   7  -5   5       14.02       11.41      0.97 o 
  -7  -4   5       90.85       95.95      4.87 o 
  -6  -4   5        1.14        2.78      1.53 o 
  -5  -4   5       29.06       30.34      2.37 o 
  -4  -4   5       20.41       23.01      2.03 o 
  -3  -4   5        9.65       14.70      2.09 o 
  -2  -4   5       10.82       13.65      0.47 o 
  -1  -4   5        0.01        0.08      0.13 o 
   0  -4   5      427.08      404.10      8.18 o 
   1  -4   5        5.92        6.34      0.54 o 
   2  -4   5       29.20       33.43      1.02 o 
   3  -4   5      109.20      112.29      2.19 o 
   4  -4   5        0.03       -0.39      0.27 o 
   5  -4   5       43.04       36.91      1.81 o 
   6  -4   5       23.03       22.69      1.25 o 
   7  -4   5       10.80        8.77      0.83 o 
  -7  -3   5        0.74        0.97      1.67 o 
  -6  -3   5       25.98       26.86      2.51 o 
  -5  -3   5       66.94       64.88      3.09 o 
  -4  -3   5      192.34      200.06      5.73 o 
  -3  -3   5      264.08      290.97      4.26 o 
  -2  -3   5      228.38      263.74      3.66 o 
  -1  -3   5      452.35      502.16      9.51 o 
   0  -3   5       92.19      101.48      1.82 o 
   1  -3   5      118.71      109.43      1.71 o 
   2  -3   5        1.23        1.59      0.31 o 
   3  -3   5       70.29       71.00      1.71 o 
   4  -3   5       38.93       28.55      0.97 o 
   5  -3   5       15.09       14.33      0.83 o 
   6  -3   5        6.20        8.07      0.70 o 
   7  -3   5        0.13        0.70      0.42 o 
  -8  -2   5       18.96       21.99      4.73 o 
  -7  -2   5        3.12        1.53      1.25 o 
  -6  -2   5       35.83       34.24      2.64 o 
  -5  -2   5      283.40      273.61      4.25 o 
  -4  -2   5      549.80      531.13      7.74 o 
  -3  -2   5       35.56       28.92      2.26 o 
  -2  -2   5       30.21       40.00      1.81 o 
  -1  -2   5     1606.69     1611.94     20.02 o 
   0  -2   5       46.48       46.66      0.96 o 
   1  -2   5      155.57      173.73      2.71 o 
   2  -2   5      548.27      535.05      9.49 o 
   3  -2   5       17.14       15.03      0.70 o 
   4  -2   5        8.85       10.58      0.70 o 
   5  -2   5      231.76      214.76      4.74 o 
   6  -2   5       32.43       28.95      1.25 o 
   7  -2   5        0.66        0.14      0.42 o 
  -8  -1   5      209.16      218.19      8.50 o 
  -7  -1   5       40.60       43.01      5.01 o 
  -6  -1   5       26.70       26.72      2.51 o 
  -5  -1   5      106.58      104.20      3.50 o 
  -4  -1   5      342.71      343.69      5.23 o 
  -3  -1   5       16.00       14.70      0.80 o 
  -2  -1   5       18.84       22.10      1.47 o 
  -1  -1   5        1.54        1.26      0.14 o 
   0  -1   5       70.11       65.59      1.34 o 
   1  -1   5        9.31        7.78      0.97 o 
   2  -1   5      383.21      347.91      6.73 o 
   3  -1   5      130.09      119.51      2.65 o 
   4  -1   5       23.13       24.08      0.97 o 
   5  -1   5        0.89        0.42      0.28 o 
   6  -1   5        7.70        8.91      0.70 o 
   7  -1   5       14.55       11.13      0.83 o 
  -7   0   5      158.24      171.90      3.46 o 
  -6   0   5       38.71       39.18      1.30 o 
  -5   0   5        3.13        2.35      0.40 o 
  -4   0   5        3.76        3.55      0.40 o 
  -3   0   5      892.45      933.26     14.42 o 
  -2   0   5      736.82      757.71     11.93 o 
  -1   0   5      532.91      516.70      9.38 o 
   0   0   5      632.88      669.47      8.66 o 
   1   0   5      193.66      208.28      4.19 o 
   2   0   5      131.21      134.91      2.93 o 
   3   0   5       65.55       75.64      1.81 o 
   4   0   5       59.11       60.16      1.67 o 
   5   0   5      397.01      393.22      7.83 o 
   6   0   5      309.61      296.41      6.28 o 
   7   0   5        1.06        0.83      0.42 o 
  -8   1   5       19.84       25.61      1.39 o 
  -7   1   5       23.23       29.51      1.25 o 
  -6   1   5        3.47        4.19      0.51 o 
  -5   1   5        2.19        2.62      0.40 o 
  -4   1   5      149.23      149.02      3.03 o 
  -3   1   5      485.11      501.10      7.01 o 
  -2   1   5     2245.60     2417.78     30.15 o 
  -1   1   5     1131.62     1135.11     16.93 o 
   0   1   5      376.00      430.14      6.73 o 
   1   1   5      530.24      518.18      8.16 o 
   2   1   5       33.50       33.18      0.90 o 
   3   1   5      255.60      269.33      4.77 o 
   4   1   5       67.07       65.13      1.60 o 
   5   1   5       47.33       44.22      1.23 o 
   6   1   5       22.20       24.36      2.09 o 
   7   1   5       29.17       28.39      3.90 o 
  -8   2   5        8.08       12.11      0.97 o 
  -7   2   5       11.28       10.16      0.83 o 
  -6   2   5        1.09        1.39      0.42 o 
  -5   2   5      163.30      158.21      3.09 o 
  -4   2   5      259.78      285.20      4.51 o 
  -3   2   5      732.54      823.01     10.71 o 
  -2   2   5     1082.41     1186.25     15.19 o 
  -1   2   5     1471.85     1533.66     37.32 o 
   0   2   5       95.06       87.00      1.95 o 
   1   2   5       43.01       40.47      0.93 o 
   2   2   5       54.37       51.04      1.07 o 
   3   2   5        0.30        0.49      0.42 o 
   4   2   5      164.07      160.36      2.93 o 
   5   2   5      107.90      108.39      8.08 o 
   6   2   5        2.22        2.92      1.67 o 
   7   2   5        1.52        1.11      2.09 o 
  -8   3   5        1.97        1.95      0.56 o 
  -7   3   5      162.86      146.34      3.76 o 
  -6   3   5        2.19        2.41      1.04 o 
  -5   3   5       46.79       44.16      1.39 o 
  -4   3   5        0.18        0.52      0.26 o 
  -3   3   5      166.27      151.18      2.52 o 
  -2   3   5        3.22        3.06      0.36 o 
  -1   3   5        9.66        1.95      0.70 o 
   0   3   5       25.94       30.31      0.79 o 
   1   3   5       18.28       17.90      2.09 o 
   2   3   5      136.77      135.25      2.42 o 
   3   3   5        6.72        7.76      0.40 o 
   4   3   5       14.34       18.65      1.67 o 
   5   3   5       20.41       24.63      2.09 o 
   6   3   5        5.42        6.12      2.78 o 
   7   3   5        0.41        0.70      1.53 o 
  -7   4   5       12.05       12.52      0.97 o 
  -6   4   5      104.42      103.82      2.73 o 
  -5   4   5        1.85        1.59      0.49 o 
  -4   4   5       15.27       17.30      0.86 o 
  -3   4   5      179.78      163.21      6.07 o 
  -2   4   5      295.10      299.73      5.29 o 
  -1   4   5        0.40       -0.11      0.42 o 
   0   4   5      393.43      422.96      6.66 o 
   1   4   5      123.30      132.52      2.30 o 
   2   4   5        6.85        8.02      0.37 o 
   3   4   5       57.38       62.38      5.29 o 
   4   4   5       53.95       56.39      5.29 o 
   5   4   5       13.23       16.84      2.23 o 
   6   4   5       25.85       31.18      2.78 o 
  -7   5   5        0.00        0.28      0.42 o 
  -6   5   5       38.39       35.46      1.74 o 
  -5   5   5       23.17       21.51      1.05 o 
  -4   5   5      396.32      384.07      6.28 o 
  -3   5   5      776.12      748.72     12.04 o 
  -2   5   5      296.36      290.80      6.22 o 
  -1   5   5        2.62        2.72      0.36 o 
   0   5   5       17.96       19.81      0.69 o 
   1   5   5        1.00        1.04      0.70 o 
   2   5   5        0.08        0.00      0.70 o 
   3   5   5        9.16        6.82      1.95 o 
   4   5   5       28.86       30.34      2.78 o 
   5   5   5        9.36        6.54      1.95 o 
   6   5   5        4.98        6.12      1.95 o 
  -7   6   5        2.20        3.62      0.70 o 
  -6   6   5        1.91        1.85      0.52 o 
  -5   6   5        0.15        2.64      1.25 o 
  -4   6   5       46.34       46.30      1.57 o 
  -3   6   5      169.70      168.43      3.35 o 
  -2   6   5       29.03       28.88      0.98 o 
  -1   6   5      256.24      247.29      4.52 o 
   0   6   5       22.29       20.74      0.80 o 
   1   6   5       59.64       60.29      4.87 o 
   2   6   5       40.36       38.56      2.23 o 
   3   6   5        0.23        0.56      1.39 o 
   4   6   5       50.08       49.00      5.57 o 
   5   6   5        0.01       -0.70      1.53 o 
  -6   7   5       41.67       43.14      1.81 o 
  -5   7   5       18.04       15.73      1.02 o 
  -4   7   5        2.13        1.63      0.48 o 
  -3   7   5       74.78       75.37      2.05 o 
  -2   7   5        6.02        6.35      0.90 o 
  -1   7   5       19.45       15.60      1.25 o 
   0   7   5        0.20       -0.14      0.97 o 
   1   7   5       31.34       30.20      3.62 o 
   2   7   5       10.87       11.97      1.95 o 
   3   7   5       33.07       33.40      3.06 o 
   4   7   5       70.21       74.77      5.43 o 
  -5   8   5       14.73       13.33      1.03 o 
  -4   8   5        6.01        5.10      0.97 o 
  -3   8   5        0.45        0.93      0.50 o 
  -2   8   5        7.13        8.07      2.37 o 
  -1   8   5       78.15       75.20      5.71 o 
   0   8   5      106.92      104.19      7.38 o 
   1   8   5        0.02       -0.14      0.83 o 
   2   8   5       33.81       30.20      3.20 o 
   3   8   5        1.34        0.14      1.53 o 
  -3   9   5        1.72        1.81      1.53 o 
  -2   9   5        9.86       15.17      1.81 o 
  -1   9   5       16.88       19.48      2.50 o 
   0   9   5        1.49        0.70      1.11 o 
   1   9   5       28.07       25.05      2.51 o 
  -2  -9   6       34.12       37.58      3.48 o 
  -1  -9   6       14.28       16.28      3.20 o 
   0  -9   6       18.58       19.48      1.95 o 
   1  -9   6        0.32        0.97      1.39 o 
   2  -9   6        1.13        0.70      1.25 o 
   3  -9   6        0.01       -0.42      1.53 o 
  -4  -8   6       28.16       36.74      3.76 o 
  -3  -8   6        0.37        0.14      1.25 o 
  -2  -8   6       10.42       11.08      1.86 o 
  -1  -8   6      207.26      210.71      5.91 o 
   0  -8   6        2.90        1.81      1.39 o 
   1  -8   6       34.81       34.94      3.34 o 
   2  -8   6        1.05        1.33      0.39 o 
   3  -8   6        4.88        4.38      0.70 o 
   4  -8   6        0.48        0.73      0.40 o 
  -5  -7   6        9.58        7.79      1.81 o 
  -4  -7   6        1.84        0.97      1.25 o 
  -3  -7   6       16.86       16.28      3.48 o 
  -2  -7   6       38.49       39.78      2.47 o 
  -1  -7   6      187.47      199.26      5.59 o 
   0  -7   6     1004.80     1009.49     21.37 o 
   1  -7   6      366.25      241.74     10.76 o 
   2  -7   6      111.02      114.54      4.74 o 
   3  -7   6        5.82        5.58      0.77 o 
   4  -7   6        1.65        1.86      0.53 o 
   5  -7   6        0.04       -0.28      0.40 o 
  -6  -6   6        1.77        1.11      1.39 o 
  -5  -6   6       59.46       44.97      3.06 o 
  -4  -6   6        2.00        0.83      1.11 o 
  -3  -6   6       60.19       62.25      2.27 o 
  -2  -6   6       41.48       38.39      1.57 o 
  -1  -6   6      180.76      190.21      4.58 o 
   0  -6   6      157.46      157.57      4.64 o 
   1  -6   6      141.69      148.19      3.48 o 
   2  -6   6      225.22      231.36      3.52 o 
   3  -6   6       22.77       23.60      1.06 o 
   4  -6   6      141.05      148.64      3.38 o 
   5  -6   6        4.39        3.10      0.54 o 
   6  -6   6        0.34        0.39      0.41 o 
  -6  -5   6       67.44       46.36      4.59 o 
  -5  -5   6        4.19        1.39      1.81 o 
  -4  -5   6       29.36       18.93      2.78 o 
  -3  -5   6       27.63       25.29      1.84 o 
  -2  -5   6        0.54        0.57      0.63 o 
  -1  -5   6       17.50       18.86      0.64 o 
   0  -5   6      244.85      246.99      5.53 o 
   1  -5   6        0.00        0.31      1.02 o 
   2  -5   6      331.59      337.52      6.13 o 
   3  -5   6       24.54       26.65      1.60 o 
   4  -5   6        2.63        1.98      0.39 o 
   5  -5   6        1.84        1.49      0.41 o 
   6  -5   6       23.51       23.38      1.25 o 
  -7  -4   6       15.49       19.07      4.59 o 
  -6  -4   6        3.91        6.82      1.67 o 
  -5  -4   6        5.11        4.31      1.39 o 
  -4  -4   6       66.54       65.45      3.62 o 
  -3  -4   6       69.71       77.31      2.64 o 
  -2  -4   6       17.90       17.72      0.59 o 
  -1  -4   6       31.56       32.03      0.79 o 
   0  -4   6       15.79       13.67      0.86 o 
   1  -4   6       65.09       64.86      1.35 o 
   2  -4   6      133.11      138.97      2.45 o 
   3  -4   6       97.04       99.25      2.36 o 
   4  -4   6      147.48      143.30      2.84 o 
   5  -4   6       12.85       11.69      0.83 o 
   6  -4   6        2.62        3.20      0.56 o 
   7  -4   6       28.09       22.41      1.25 o 
  -7  -3   6       96.58       98.88      8.63 o 
  -6  -3   6       20.02       22.68      1.95 o 
  -5  -3   6       41.86       35.78      3.48 o 
  -4  -3   6       44.86       36.34      3.90 o 
  -3  -3   6      100.19      105.42      2.00 o 
  -2  -3   6       57.54       56.41      1.18 o 
  -1  -3   6      209.84      229.91      3.40 o 
   0  -3   6        0.60        0.66      0.48 o 
   1  -3   6      517.08      545.95      7.50 o 
   2  -3   6      491.10      455.91      6.58 o 
   3  -3   6        0.49        0.63      0.42 o 
   4  -3   6       25.10       22.83      0.97 o 
   5  -3   6        0.00       -0.14      0.28 o 
   6  -3   6       15.51       15.45      0.97 o 
   7  -3   6        0.77        1.39      0.56 o 
  -7  -2   6       17.23       16.56      2.09 o 
  -6  -2   6      189.44      180.99     11.02 o 
  -5  -2   6      878.11      878.99     13.42 o 
  -4  -2   6       18.39       16.65      1.11 o 
  -3  -2   6        0.79        1.91      0.61 o 
  -2  -2   6        4.50        7.10      0.33 o 
  -1  -2   6      344.23      360.91      4.70 o 
   0  -2   6     3362.04     3488.64     43.74 o 
   1  -2   6      322.38      331.99      5.16 o 
   2  -2   6      148.70      130.72      2.93 o 
   3  -2   6       15.51       15.03      0.70 o 
   4  -2   6       37.71       35.08      1.25 o 
   5  -2   6       14.88       14.33      0.83 o 
   6  -2   6      115.34      113.96      2.93 o 
   7  -2   6       32.11       29.79      1.39 o 
  -8  -1   6       50.78       53.18      4.18 o 
  -7  -1   6        6.18        8.77      1.95 o 
  -6  -1   6       47.48       42.42      2.65 o 
  -5  -1   6     1176.39     1175.53     18.45 o 
  -4  -1   6       30.01       28.60      0.86 o 
  -3  -1   6       48.35       50.77      1.12 o 
  -2  -1   6      506.29      484.11      7.87 o 
  -1  -1   6       23.35       35.12      0.93 o 
   0  -1   6     1420.03     1473.68     22.64 o 
   1  -1   6       40.92       49.63      1.14 o 
   2  -1   6      620.60      632.62     12.10 o 
   3  -1   6      146.09      142.67      3.21 o 
   4  -1   6        6.21        6.40      0.56 o 
   5  -1   6       13.21       12.25      0.70 o 
   6  -1   6      366.88      360.69      7.54 o 
   7  -1   6       78.34       72.97      2.23 o 
  -7   0   6      136.75      142.59      3.14 o 
  -6   0   6        6.42        6.27      1.88 o 
  -5   0   6      108.61      110.39      4.67 o 
  -4   0   6      168.72      157.44      3.16 o 
  -3   0   6      130.76      137.42      2.72 o 
  -2   0   6       27.47       23.98      3.41 o 
  -1   0   6      379.53      369.34      5.02 o 
   0   0   6        5.38        5.77      0.30 o 
   1   0   6      584.54      561.39     10.70 o 
   2   0   6     3594.22     3647.91     66.87 o 
   3   0   6      374.19      372.99      7.42 o 
   4   0   6        5.80        5.57      0.56 o 
   5   0   6      284.58      268.76      5.58 o 
   6   0   6      181.95      167.99      3.90 o 
   7   0   6       80.93       68.93      4.18 o 
  -8   1   6       25.88       26.58      1.39 o 
  -7   1   6       34.86       36.89      1.53 o 
  -6   1   6        1.72        1.72      0.40 o 
  -5   1   6       17.99       17.82      0.90 o 
  -4   1   6      454.75      460.06      7.32 o 
  -3   1   6      169.20      215.73      3.06 o 
  -2   1   6       24.83       26.86      0.68 o 
  -1   1   6      196.66      193.70      2.78 o 
   0   1   6        2.96        4.07      1.32 o 
   1   1   6       34.74       35.23      0.97 o 
   2   1   6        0.29       -0.05      0.14 o 
   3   1   6        2.80        2.09      1.39 o 
   4   1   6        0.23        3.20      1.11 o 
   5   1   6        2.24        1.62      0.40 o 
   6   1   6        0.59       -0.70      1.11 o 
   7   1   6        0.12       -0.42      1.53 o 
  -8   2   6       27.36       31.73      1.53 o 
  -7   2   6       12.17       13.08      0.97 o 
  -6   2   6       73.98       66.15      2.09 o 
  -5   2   6       16.94       15.59      0.84 o 
  -4   2   6      232.45      242.36      3.72 o 
  -3   2   6      713.78      745.28      9.58 o 
  -2   2   6      214.73      231.81      3.37 o 
  -1   2   6     1778.67     1809.73     34.23 o 
   0   2   6      676.84      658.05      9.82 o 
   1   2   6        0.15        0.97      0.26 o 
   2   2   6      390.72      391.60      6.65 o 
   3   2   6       15.58       17.14      0.63 o 
   4   2   6      234.97      236.19      4.03 o 
   5   2   6        1.24        1.67      1.81 o 
   6   2   6        3.05        4.31      2.50 o 
   7   2   6       10.30        8.63      3.06 o 
  -8   3   6        3.05        2.23      0.70 o 
  -7   3   6        1.82        1.67      0.56 o 
  -6   3   6        5.03        3.90      0.56 o 
  -5   3   6      106.13      102.12      2.79 o 
  -4   3   6      101.72       96.59      2.15 o 
  -3   3   6       20.08       20.29      1.42 o 
  -2   3   6       39.63       33.08      0.87 o 
  -1   3   6      548.38      532.03      8.00 o 
   0   3   6      113.19      118.82      2.79 o 
   1   3   6      427.11      427.64      7.04 o 
   2   3   6      202.74      201.87      5.51 o 
   3   3   6       77.30       73.45      1.63 o 
   4   3   6       18.89       20.74      2.78 o 
   5   3   6       88.65       91.09      7.80 o 
   6   3   6       24.83       28.11      2.37 o 
  -7   4   6       33.92       33.40      1.53 o 
  -6   4   6       69.96       66.98      2.23 o 
  -5   4   6       21.93       22.41      1.11 o 
  -4   4   6        0.16        0.03      0.35 o 
  -3   4   6       12.72       10.91      0.77 o 
  -1   4   6      204.81      197.75      3.35 o 
   0   4   6       35.36       37.00      1.67 o 
   1   4   6        0.02       -0.20      0.14 o 
   2   4   6       75.60       77.73      1.54 o 
   3   4   6        3.75        2.92      1.53 o 
   4   4   6        9.80       14.19      1.81 o 
   5   4   6       63.16       55.28      3.90 o 
   6   4   6       60.88       69.61      7.66 o 
  -7   5   6        0.45        0.42      0.42 o 
  -6   5   6        0.51        0.56      0.42 o 
  -5   5   6       27.73       29.87      1.20 o 
  -4   5   6       16.61       18.39      1.03 o 
  -3   5   6      586.68      585.73      9.33 o 
  -2   5   6       81.40       84.96      2.02 o 
  -1   5   6      162.20      158.28      2.78 o 
   0   5   6       11.18       10.98      0.66 o 
   1   5   6      137.93      139.93      3.07 o 
   2   5   6       23.50       24.36      2.37 o 
   3   5   6        0.05        0.28      1.25 o 
   4   5   6       10.07       11.55      2.92 o 
   5   5   6        3.08        3.76      2.37 o 
  -6   6   6        1.56        2.09      0.56 o 
  -5   6   6        5.99        6.65      0.78 o 
  -4   6   6        1.43        1.89      0.56 o 
  -3   6   6      410.69      416.88      7.43 o 
  -2   6   6     1816.44     1827.80     26.71 o 
  -1   6   6      570.32      572.50     18.56 o 
   0   6   6      151.18      153.26      2.71 o 
   1   6   6        0.24       -0.28      0.83 o 
   2   6   6        5.93        6.96      1.95 o 
   3   6   6       38.89       35.50      4.45 o 
   4   6   6      135.53      145.46      9.75 o 
   5   6   6        3.06        2.37      2.37 o 
  -6   7   6        0.79        0.70      0.56 o 
  -5   7   6       22.89       24.11      1.17 o 
  -4   7   6      136.02      145.97      3.39 o 
  -3   7   6       25.20       25.04      1.88 o 
  -2   7   6      195.13      196.02      3.69 o 
  -1   7   6        1.64        1.25      0.97 o 
   0   7   6        5.08        5.57      1.11 o 
   1   7   6      113.44      105.60      3.76 o 
   2   7   6       53.39       56.52      2.78 o 
   3   7   6       13.68       14.33      1.67 o 
   4   7   6       29.22       33.40      2.92 o 
  -4   8   6       51.75       57.53      6.13 o 
  -3   8   6       36.77       39.23      1.95 o 
  -2   8   6       48.79       51.51      2.64 o 
  -1   8   6      102.62      104.05      4.32 o 
   0   8   6       62.41       57.50      2.78 o 
   1   8   6       13.21       13.36      2.92 o 
   2   8   6       41.36       42.59      2.64 o 
  -3   9   6        0.41        0.28      1.11 o 
  -2   9   6        0.72        3.20      1.67 o 
  -1   9   6        2.05        3.76      1.53 o 
   0   9   6        0.86       -0.56      1.11 o 
  -2  -9   7      139.14      156.74      9.47 o 
   0  -9   7        4.50        4.45      1.53 o 
   1  -9   7        3.02        2.78      1.81 o 
   2  -9   7       30.61       40.36      3.34 o 
   3  -9   7        0.49        0.28      1.53 o 
  -3  -8   7        0.65       -0.28      1.39 o 
  -2  -8   7        3.16        2.92      1.53 o 
  -1  -8   7        5.15        4.52      1.07 o 
   0  -8   7        5.53        7.51      1.39 o 
   1  -8   7       64.05       71.01      3.34 o 
   2  -8   7       26.43       25.90      2.37 o 
   3  -8   7       14.93       12.27      0.81 o 
   4  -8   7        5.33        3.05      0.97 o 
  -5  -7   7        0.58        2.23      2.50 o 
  -4  -7   7        2.30        3.20      2.50 o 
  -3  -7   7        1.15        1.67      1.67 o 
  -2  -7   7       17.13       15.73      3.20 o 
  -1  -7   7       26.17       23.36      1.67 o 
   0  -7   7      502.27      499.18     12.06 o 
   1  -7   7      836.16      858.80     13.93 o 
   2  -7   7       13.32       14.17      0.80 o 
   3  -7   7      143.33      154.74      3.52 o 
   4  -7   7       55.08       55.26      1.81 o 
   5  -7   7       32.09       37.71      1.47 o 
  -5  -6   7       39.86       42.87      5.99 o 
  -4  -6   7       80.19       74.92      7.10 o 
  -3  -6   7       21.75       17.40      2.64 o 
  -2  -6   7       38.28       37.03      2.23 o 
  -1  -6   7       67.04       63.97      2.02 o 
   0  -6   7      286.16      283.55      7.68 o 
   1  -6   7      119.69      130.72      2.59 o 
   2  -6   7       99.37      102.86      2.49 o 
   3  -6   7        3.15        3.63      0.54 o 
   4  -6   7        7.58        9.22      0.75 o 
   5  -6   7        0.79        0.76      0.40 o 
   6  -6   7       14.26       12.46      0.94 o 
  -6  -5   7      110.05       99.45      5.29 o 
  -5  -5   7        0.05        0.56      1.11 o 
  -4  -5   7       80.00       73.53      6.68 o 
  -3  -5   7       11.80       14.06      2.78 o 
  -2  -5   7        0.08        0.28      1.11 o 
  -1  -5   7       39.88       38.16      1.25 o 
   0  -5   7       67.60       65.76      1.36 o 
   1  -5   7        6.18        4.59      0.56 o 
   2  -5   7       27.32       27.36      1.53 o 
   3  -5   7        9.04        8.54      0.67 o 
   4  -5   7       31.79       33.21      1.18 o 
   5  -5   7        2.97        2.48      0.53 o 
   6  -5   7        4.71        4.59      0.70 o 
  -7  -4   7       99.39      106.12      5.29 o 
  -6  -4   7        0.44        0.14      1.67 o 
  -5  -4   7       20.28       25.61      2.09 o 
  -4  -4   7       28.12       25.75      4.18 o 
  -3  -4   7      229.32      208.64      7.40 o 
  -2  -4   7      166.77      174.39      3.40 o 
  -1  -4   7      168.55      182.50      6.90 o 
   0  -4   7       62.13       56.63      1.26 o 
   1  -4   7       17.79       19.70      1.03 o 
   2  -4   7        2.91        5.02      0.48 o 
   3  -4   7        3.67        1.94      0.40 o 
   4  -4   7       12.96        9.09      1.53 o 
   5  -4   7        0.07       -0.42      0.28 o 
   6  -4   7        6.65        7.79      0.83 o 
  -7  -3   7       31.67       33.54      3.76 o 
  -6  -3   7       14.01       10.85      1.81 o 
  -5  -3   7       25.85       22.41      4.04 o 
  -4  -3   7        0.06        0.42      1.11 o 
  -3  -3   7       19.72       22.29      0.97 o 
  -2  -3   7      411.75      413.21     12.32 o 
  -1  -3   7     1319.95     1360.11     17.61 o 
   0  -3   7      271.08      278.01      4.07 o 
   1  -3   7      606.99      618.90      9.02 o 
   2  -3   7      104.06      102.10      2.00 o 
   3  -3   7       13.09       11.77      1.04 o 
   4  -3   7       12.24       14.47      0.83 o 
   5  -3   7        0.01        0.42      0.42 o 
   6  -3   7        0.38        0.14      0.42 o 
   7  -3   7        2.41        1.67      0.56 o 
  -7  -2   7        3.44        2.37      1.67 o 
  -6  -2   7       19.01       18.37      1.81 o 
  -5  -2   7      171.54      172.94      3.38 o 
  -4  -2   7       10.68       10.30      1.25 o 
  -3  -2   7        0.02       -0.06      0.21 o 
  -2  -2   7      633.68      610.78      9.30 o 
  -1  -2   7        0.37        1.71      0.34 o 
   0  -2   7      380.97      351.86      5.26 o 
   1  -2   7        3.85        3.34      0.36 o 
   2  -2   7      135.95      147.81      3.35 o 
   3  -2   7        2.98        2.78      0.42 o 
   4  -2   7       20.65       21.57      0.97 o 
   5  -2   7        4.91        3.06      0.56 o 
   6  -2   7       37.75       40.37      1.53 o 
   7  -2   7       28.22       25.19      1.25 o 
  -7  -1   7       25.34       23.38      3.90 o 
  -6  -1   7      864.04      880.69     14.80 o 
  -5  -1   7      491.94      486.44      8.16 o 
  -4  -1   7       18.51       18.88      1.32 o 
  -3  -1   7      192.58      177.23      3.10 o 
  -2  -1   7      257.96      242.68      7.20 o 
  -1  -1   7        6.35        5.90      0.42 o 
   0  -1   7      138.97      130.50      2.44 o 
   1  -1   7      568.07      582.06      9.64 o 
   2  -1   7      468.70      453.98      8.83 o 
   3  -1   7        2.35        2.37      0.42 o 
   4  -1   7        6.38        5.71      0.56 o 
   5  -1   7       27.31       24.08      1.11 o 
   6  -1   7       73.11       68.79      2.09 o 
   7  -1   7       10.86       10.71      0.83 o 
  -7   0   7      224.97      230.79      4.88 o 
  -6   0   7      291.48      301.19      5.21 o 
  -5   0   7       94.91       98.13      2.13 o 
  -4   0   7       45.19       44.47      1.30 o 
  -3   0   7       40.16       40.64      1.17 o 
  -2   0   7       52.92       50.31      1.16 o 
  -1   0   7      168.31      171.10      2.43 o 
   0   0   7      574.24      572.59      7.79 o 
   1   0   7        8.31        6.90      0.90 o 
   2   0   7     2691.95     2710.27     49.78 o 
   3   0   7       79.07       68.26      1.81 o 
   4   0   7       51.09       53.47      1.67 o 
   5   0   7       10.92        7.65      0.70 o 
   6   0   7        0.65       -0.01      0.41 o 
   7   0   7       81.32       68.51      5.01 o 
  -8   1   7        9.54       11.27      0.97 o 
  -7   1   7       99.59      100.00      2.79 o 
  -6   1   7       18.67       18.79      1.11 o 
  -5   1   7        0.63        1.00      0.56 o 
  -4   1   7        0.03       -0.40      0.26 o 
  -3   1   7      267.44      274.35      4.80 o 
  -2   1   7        7.29        6.58      0.68 o 
  -1   1   7       85.87      102.94      1.74 o 
   0   1   7      298.32      315.55      4.84 o 
   1   1   7      110.24      117.94      2.65 o 
   2   1   7      123.90      114.11      2.17 o 
   3   1   7      140.84      144.74      5.51 o 
   4   1   7       11.02       10.08      0.70 o 
   5   1   7       14.43       13.75      0.97 o 
   6   1   7        1.87        1.53      1.53 o 
   7   1   7       11.23       10.16      2.09 o 
  -7   2   7        9.18        7.65      0.83 o 
  -6   2   7       47.67       37.31      1.53 o 
  -5   2   7       14.70       14.19      0.83 o 
  -4   2   7      125.36      120.11      4.32 o 
  -3   2   7      130.24      124.27      6.34 o 
  -2   2   7      105.81      126.30      2.10 o 
  -1   2   7       38.56       42.16      0.97 o 
   0   2   7      474.54      518.84      9.26 o 
   1   2   7      660.75      670.65     10.00 o 
   2   2   7      123.83      127.77      2.60 o 
   3   2   7        4.12        2.91      0.42 o 
   4   2   7      125.01      127.24      2.72 o 
   5   2   7        1.55        1.53      1.81 o 
   6   2   7        0.84        0.97      2.09 o 
  -7   3   7        0.59        1.95      0.56 o 
  -6   3   7       54.50       43.02      1.67 o 
  -5   3   7      431.94      391.31      8.11 o 
  -4   3   7       71.13       67.55      1.95 o 
  -3   3   7        0.03        0.19      0.24 o 
  -2   3   7        0.22       -0.21      0.42 o 
  -1   3   7        0.20        0.09      0.28 o 
   1   3   7      162.19      159.05      3.05 o 
   2   3   7       27.10       31.19      1.67 o 
   3   3   7       31.08       29.64      1.53 o 
   4   3   7       13.04       13.50      3.06 o 
   5   3   7        0.01       -0.70      1.25 o 
   6   3   7        3.63        2.78      1.53 o 
  -7   4   7       55.29       56.52      2.09 o 
  -6   4   7       28.07       24.08      1.25 o 
  -5   4   7       34.29       32.01      1.39 o 
  -4   4   7       20.36       20.18      1.11 o 
  -3   4   7        2.81        2.66      0.37 o 
  -2   4   7       14.47       12.57      0.64 o 
  -1   4   7      110.07      111.49      2.65 o 
   0   4   7      227.49      227.11      3.87 o 
   1   4   7      244.67      242.09      8.24 o 
   2   4   7      102.87      103.51      2.23 o 
   3   4   7       19.15       20.74      1.67 o 
   4   4   7        0.04        0.14      1.39 o 
   5   4   7        7.60        6.12      2.09 o 
  -7   5   7       38.29       39.11      1.81 o 
  -6   5   7       26.33       25.89      1.39 o 
  -5   5   7       38.78       36.33      1.53 o 
  -4   5   7      440.17      424.28      8.81 o 
  -2   5   7      131.45      130.50      2.44 o 
  -1   5   7      236.37      223.82      4.23 o 
   0   5   7      232.89      239.57      6.49 o 
   1   5   7        1.98        1.56      0.40 o 
   2   5   7      126.35      126.94      4.60 o 
   3   5   7       86.49       91.64      6.69 o 
   4   5   7        6.05        6.68      1.81 o 
   5   5   7        0.01        0.83      1.25 o 
  -6   6   7        4.78        5.43      0.83 o 
  -5   6   7       24.98       27.97      1.39 o 
  -4   6   7        3.33        3.34      0.56 o 
  -3   6   7      514.08      525.38      8.31 o 
  -2   6   7       30.65       29.96      3.90 o 
  -1   6   7      328.45      328.26      5.96 o 
   0   6   7      193.92      191.26      4.60 o 
   1   6   7      117.02      121.91      4.18 o 
   2   6   7        1.25        1.95      1.53 o 
   3   6   7       45.19       41.20      4.32 o 
   4   6   7       64.03       69.89      5.15 o 
  -5   7   7        0.37        0.14      0.42 o 
  -4   7   7        9.31       11.25      0.83 o 
  -3   7   7        9.60        9.75      0.78 o 
  -2   7   7        0.11        0.25      0.38 o 
  -1   7   7       23.26       22.27      2.92 o 
   0   7   7        0.08       -0.97      0.97 o 
   1   7   7        0.02        0.14      0.83 o 
   2   7   7       22.42       26.30      2.23 o 
   3   7   7       78.03       76.45      4.73 o 
  -4   8   7        3.55        2.59      0.90 o 
  -3   8   7        0.21        0.58      0.46 o 
  -2   8   7        1.38        1.67      1.53 o 
  -1   8   7       66.47       66.00      3.48 o 
   0   8   7       18.37       19.07      2.64 o 
   1   8   7        4.55        3.62      1.95 o 
   2   8   7        7.17        8.35      1.53 o 
   1  -9   8       26.56       29.23      4.31 o 
   2  -9   8        0.19       -0.14      1.39 o 
  -3  -8   8       20.68       29.36      5.15 o 
  -2  -8   8        3.60        4.73      2.37 o 
  -1  -8   8       10.76       12.11      3.20 o 
   0  -8   8       22.23       20.60      2.64 o 
   1  -8   8       68.99       76.58      6.40 o 
   2  -8   8       56.99       65.70      1.70 o 
   3  -8   8       36.79       40.21      1.43 o 
  -4  -7   8        0.00        0.28      1.67 o 
  -3  -7   8        0.07        0.28      1.39 o 
  -2  -7   8        0.01       -0.14      1.11 o 
  -1  -7   8       41.50       41.90      2.92 o 
   0  -7   8       22.04       25.88      1.62 o 
   1  -7   8      100.12      105.59      2.56 o 
   2  -7   8      133.47      144.44      2.95 o 
   3  -7   8      335.34      348.23      6.62 o 
   4  -7   8        9.55        8.59      2.16 o 
   5  -7   8       28.23       28.05      1.35 o 
  -5  -6   8       20.82       25.75      2.51 o 
  -4  -6   8       63.19       59.45      5.15 o 
  -3  -6   8        2.75       -0.56      1.53 o 
  -2  -6   8        0.20        0.28      1.11 o 
  -1  -6   8        2.23        1.81      1.53 o 
   0  -6   8      254.43      229.67     18.40 o 
   1  -6   8      162.35      169.41      2.87 o 
   2  -6   8      207.09      215.42      3.47 o 
   3  -6   8       25.16       25.27      2.02 o 
   4  -6   8      120.48      129.17      2.94 o 
   5  -6   8       10.26        9.55      0.81 o 
  -6  -5   8       18.26       13.08      3.06 o 
  -5  -5   8        1.47       -0.14      1.39 o 
  -4  -5   8      282.96      243.97      9.07 o 
  -3  -5   8        0.02        0.00      1.25 o 
  -2  -5   8        9.78        8.77      2.23 o 
  -1  -5   8        6.63        2.88      1.04 o 
   0  -5   8       26.48       24.33      0.80 o 
   1  -5   8       11.66       11.35      1.33 o 
   2  -5   8      117.41      117.98      2.35 o 
   3  -5   8       56.14       59.34      1.56 o 
   4  -5   8       34.82       34.35      1.28 o 
   5  -5   8        0.04        0.28      0.42 o 
   6  -5   8        0.11        0.83      0.56 o 
  -6  -4   8       29.70       25.75      4.73 o 
  -5  -4   8       27.49       28.81      2.37 o 
  -4  -4   8        9.54       12.80      2.92 o 
  -3  -4   8       24.16       23.66      3.62 o 
  -2  -4   8      240.99      204.46      7.12 o 
  -1  -4   8       56.75       51.62      1.20 o 
   0  -4   8       54.52       56.81      2.13 o 
   1  -4   8       13.68       12.05      0.67 o 
   2  -4   8       94.42       90.15      2.04 o 
   3  -4   8      120.62      118.66      2.53 o 
   4  -4   8        8.81        7.93      0.70 o 
   5  -4   8        0.73        0.42      0.42 o 
   6  -4   8        3.69        1.53      0.56 o 
  -7  -3   8      116.05      131.91      5.71 o 
  -6  -3   8        0.97        1.25      1.53 o 
  -5  -3   8       21.22       22.55      2.51 o 
  -4  -3   8        3.30        3.47      0.40 o 
  -3  -3   8       88.52       88.88      3.48 o 
  -2  -3   8       45.94       51.95      2.65 o 
  -1  -3   8      127.77      125.77      3.90 o 
   0  -3   8       74.36       73.04      1.59 o 
   1  -3   8      156.24      176.18      2.88 o 
   2  -3   8      169.31      171.29      3.45 o 
   3  -3   8      262.36      254.51      5.44 o 
   4  -3   8      183.08      179.88      4.18 o 
   5  -3   8        0.27        0.56      0.42 o 
   6  -3   8        1.44        0.70      0.42 o 
  -7  -2   8       15.86       17.12      2.37 o 
  -6  -2   8        3.38        3.20      1.25 o 
  -5  -2   8       19.27       20.46      2.37 o 
  -4  -2   8      171.55      166.34      3.40 o 
  -3  -2   8       70.29       69.31      1.74 o 
  -2  -2   8       11.05       11.70      0.54 o 
  -1  -2   8       53.04       57.07      1.33 o 
   0  -2   8      465.29      476.42      7.43 o 
   1  -2   8       46.03       45.85      1.33 o 
   2  -2   8      287.86      304.87      6.15 o 
   3  -2   8        4.74        4.17      0.56 o 
   4  -2   8        0.41        0.56      0.42 o 
   5  -2   8       13.96       16.14      0.97 o 
   6  -2   8       13.05       10.30      0.83 o 
  -7  -1   8        7.22       10.02      3.20 o 
  -6  -1   8      179.94      183.11      3.58 o 
  -5  -1   8       30.21       30.82      1.25 o 
  -4  -1   8       87.37       80.56      1.97 o 
  -3  -1   8       98.05       97.70      2.21 o 
  -2  -1   8       91.88       90.12      2.08 o 
  -1  -1   8       15.16       12.76      0.77 o 
   0  -1   8        0.22        0.07      0.21 o 
   1  -1   8      261.32      263.62      4.74 o 
   2  -1   8      239.51      234.45      4.89 o 
   3  -1   8        0.30        0.42      0.28 o 
   4  -1   8       21.36       21.43      0.97 o 
   5  -1   8       10.68        8.77      0.70 o 
   6  -1   8        2.72        2.92      0.56 o 
  -7   0   8       28.81       33.96      1.53 o 
  -6   0   8      113.63      114.58      2.71 o 
  -5   0   8      495.19      494.30      8.18 o 
  -4   0   8        9.76        9.87      0.64 o 
  -3   0   8        1.71        1.77      0.27 o 
  -2   0   8        9.85        6.71      1.39 o 
  -1   0   8      158.52      160.09      3.19 o 
   0   0   8       68.98       67.69      1.25 o 
   1   0   8      392.37      396.73      6.45 o 
   2   0   8      190.10      186.84      3.67 o 
   3   0   8       87.85       92.92      2.37 o 
   4   0   8       40.64       42.18      1.39 o 
   5   0   8        3.95        2.71      0.70 o 
   6   0   8       11.01        8.47      0.65 o 
  -7   1   8        1.52        0.56      0.42 o 
  -6   1   8       59.28       55.83      1.95 o 
  -5   1   8      233.58      230.20      4.74 o 
  -4   1   8        7.19        5.78      0.51 o 
  -3   1   8      229.23      228.77      4.38 o 
  -2   1   8     1696.19     1759.40     35.05 o 
  -1   1   8        8.30       11.91      0.47 o 
   0   1   8        0.35        0.32      0.25 o 
   1   1   8      662.96      676.50     22.42 o 
   2   1   8       75.93       72.66      1.70 o 
   3   1   8        1.85        1.24      0.35 o 
   4   1   8       25.72       28.86      1.11 o 
   5   1   8       37.31       33.51      1.20 o 
   6   1   8        3.58        3.90      2.09 o 
  -7   2   8        0.91        0.42      0.42 o 
  -6   2   8       34.43       29.51      1.39 o 
  -5   2   8        5.44        6.82      0.70 o 
  -4   2   8        0.28        0.24      0.26 o 
  -3   2   8        1.30       -0.17      0.56 o 
  -2   2   8       57.44       55.53      1.31 o 
  -1   2   8      634.20      667.15     10.36 o 
   0   2   8      134.86      139.22      5.23 o 
   1   2   8      150.61      144.33      3.21 o 
   2   2   8      139.65      143.40      2.81 o 
   3   2   8        1.57        1.77      0.42 o 
   4   2   8      136.90      144.50      3.69 o 
   5   2   8       58.98       60.98      6.27 o 
   6   2   8       19.19       18.79      4.31 o 
  -7   3   8        2.39        3.90      0.70 o 
  -6   3   8      200.13      167.46      4.18 o 
  -5   3   8       29.55       25.75      1.25 o 
  -4   3   8        0.23       -0.14      0.28 o 
  -3   3   8       16.88       15.21      2.16 o 
  -2   3   8       36.07       36.75      1.25 o 
  -1   3   8       32.95       32.25      1.74 o 
   0   3   8       34.01       29.92      0.92 o 
   1   3   8        0.61        0.80      0.26 o 
   2   3   8       11.00       12.71      0.63 o 
   3   3   8        8.55        8.75      0.52 o 
   4   3   8        0.04       -0.83      1.25 o 
   5   3   8        2.96        3.34      1.39 o 
   6   3   8        0.99        0.70      1.81 o 
  -7   4   8        0.13        0.97      0.56 o 
  -6   4   8        8.15        9.88      0.97 o 
  -5   4   8        0.70        1.67      0.56 o 
  -4   4   8        3.72        3.20      0.56 o 
  -3   4   8       15.58       14.61      0.84 o 
  -2   4   8       46.24       46.25      1.23 o 
  -1   4   8        8.82       11.37      2.09 o 
   0   4   8       22.40       20.60      0.84 o 
   1   4   8        1.46        2.01      0.49 o 
   2   4   8       73.96       77.81      3.41 o 
   3   4   8       13.63       12.66      1.81 o 
   4   4   8        1.30        0.00      1.25 o 
   5   4   8        6.06        8.49      3.06 o 
  -6   5   8       85.09       94.28      2.92 o 
  -5   5   8       48.06       47.19      1.81 o 
  -4   5   8       50.62       51.79      1.81 o 
  -3   5   8       58.23       56.39      1.81 o 
  -2   5   8        7.83        2.64      0.83 o 
  -1   5   8        4.03        4.75      0.51 o 
   0   5   8        5.22        5.65      0.50 o 
   1   5   8      316.34      327.38      5.50 o 
   2   5   8        1.50        1.39      0.97 o 
   3   5   8        6.92        9.18      1.39 o 
   4   5   8        1.52        0.42      1.67 o 
  -6   6   8        0.25        1.25      0.56 o 
  -5   6   8        0.23        0.42      0.42 o 
  -4   6   8        0.72       -0.28      0.42 o 
  -3   6   8       12.99       11.13      0.83 o 
  -2   6   8       75.76       81.48      2.10 o 
  -1   6   8       17.72       17.05      0.91 o 
   0   6   8      730.24      755.94     12.44 o 
   1   6   8      248.33      255.17      7.39 o 
   2   6   8       70.99       81.18      3.34 o 
   3   6   8       18.81       23.94      2.09 o 
   4   6   8        2.91        3.76      1.53 o 
  -5   7   8        9.15        9.32      0.97 o 
  -4   7   8       38.03       37.30      1.53 o 
  -3   7   8        9.37        8.77      0.83 o 
  -2   7   8       35.39       37.34      1.37 o 
  -1   7   8        0.33        0.83      1.25 o 
   0   7   8      204.70      214.59      9.48 o 
   1   7   8        0.89        1.95      1.11 o 
   2   7   8        5.57        5.57      1.53 o 
   3   7   8        5.50        3.48      2.23 o 
  -3   8   8        0.02       -0.14      0.42 o 
  -2   8   8       49.35       44.96      4.73 o 
  -1   8   8        0.83        0.28      1.11 o 
   0   8   8        5.41        5.15      1.95 o 
   1   8   8       13.21       15.72      3.34 o 
  -2  -8   9       93.06       98.88      8.36 o 
  -1  -8   9        1.59        0.83      1.81 o 
   0  -8   9       77.00       82.85      7.24 o 
   2  -8   9       34.47       38.27      2.57 o 
   3  -8   9       23.84       27.77      1.25 o 
  -4  -7   9        8.80        8.63      1.95 o 
  -3  -7   9        4.90        3.90      1.39 o 
  -2  -7   9       28.89       34.10      2.78 o 
  -1  -7   9        0.12       -0.14      1.25 o 
   0  -7   9        0.04       -0.56      1.39 o 
   1  -7   9      184.02      199.31      3.71 o 
   2  -7   9        4.55        5.23      0.70 o 
   3  -7   9      196.28      203.81      4.17 o 
   4  -7   9        2.85        2.41      0.54 o 
  -5  -6   9        0.70       -0.70      1.81 o 
  -4  -6   9      142.96      115.23      7.80 o 
  -3  -6   9       34.55       36.19      2.78 o 
  -2  -6   9        9.15        5.57      2.09 o 
  -1  -6   9       62.29       57.78      4.04 o 
   0  -6   9        1.69        1.57      0.83 o 
   1  -6   9       24.73       28.02      0.98 o 
   2  -6   9       37.83       39.18      1.19 o 
   3  -6   9       18.27       20.83      1.53 o 
   4  -6   9       50.07       52.61      1.81 o 
   5  -6   9        2.30        3.52      0.66 o 
  -5  -5   9       30.45       26.44      4.59 o 
  -4  -5   9       82.87       80.49      3.90 o 
  -3  -5   9        4.12        3.76      2.09 o 
  -2  -5   9      162.47      145.68      5.02 o 
  -1  -5   9       24.36       24.74      1.04 o 
   0  -5   9       24.58       25.17      1.81 o 
   1  -5   9       19.12       18.12      1.52 o 
   2  -5   9        0.14       -0.21      0.26 o 
   3  -5   9      113.64      109.22      2.63 o 
   4  -5   9        1.02       -0.02      0.40 o 
   5  -5   9       10.47        8.91      0.83 o 
  -6  -4   9        5.30        6.68      1.95 o 
  -5  -4   9        0.61        0.42      1.39 o 
  -4  -4   9       10.84        8.07      2.78 o 
  -3  -4   9       37.98       23.25      3.48 o 
  -2  -4   9       31.51       25.15      2.30 o 
  -1  -4   9       21.67       17.08      0.68 o 
   0  -4   9       16.68       20.18      0.76 o 
   1  -4   9        7.77        6.42      0.72 o 
   2  -4   9        2.98        3.09      0.39 o 
   3  -4   9       30.69       30.62      1.25 o 
   4  -4   9       40.09       37.17      1.39 o 
   5  -4   9        0.09        0.14      0.42 o 
   6  -4   9        1.54        1.39      0.56 o 
  -6  -3   9       35.29       40.78      3.76 o 
  -5  -3   9      105.04      102.11      5.71 o 
  -4  -3   9       16.45       11.88      4.45 o 
  -3  -3   9       44.68       37.76      2.85 o 
  -2  -3   9        4.52        5.10      0.49 o 
  -1  -3   9      107.19      103.45      3.27 o 
   0  -3   9      239.13      244.02      4.53 o 
   1  -3   9      191.34      198.30      3.56 o 
   2  -3   9        7.72        6.26      0.56 o 
   3  -3   9      154.37      155.15      3.62 o 
   4  -3   9        0.48       -0.14      0.28 o 
   5  -3   9        1.79        1.53      0.56 o 
   6  -3   9        0.83        1.25      0.42 o 
  -7  -2   9       20.50       19.62      3.06 o 
  -6  -2   9        7.38        9.60      1.67 o 
  -5  -2   9      143.32      145.80      3.28 o 
  -4  -2   9       62.01       57.14      1.47 o 
  -3  -2   9        5.86        5.94      0.70 o 
  -2  -2   9       19.26       18.24      1.81 o 
  -1  -2   9        3.64        3.51      0.63 o 
   0  -2   9      516.32      524.89      9.02 o 
   1  -2   9       10.01       10.84      0.70 o 
   2  -2   9       32.87       37.86      1.25 o 
   3  -2   9       18.71       14.06      0.84 o 
   4  -2   9       23.02       23.66      1.11 o 
   5  -2   9        1.29        2.50      0.56 o 
   6  -2   9       28.67       26.30      1.25 o 
  -7  -1   9        6.87        7.51      2.78 o 
  -6  -1   9       66.05       70.66      3.83 o 
  -5  -1   9      116.88      121.06      2.57 o 
  -4  -1   9     3624.01     3585.44     53.33 o 
  -3  -1   9      242.34      237.08      4.11 o 
  -2  -1   9       27.22       23.28      1.53 o 
  -1  -1   9       17.79       16.42      0.76 o 
   0  -1   9       21.36       21.34      0.76 o 
   1  -1   9       16.17       15.00      0.97 o 
   2  -1   9      169.74      166.93      3.77 o 
   3  -1   9      141.29      136.04      3.21 o 
   4  -1   9        0.02        0.42      0.28 o 
   5  -1   9        0.28       -0.42      0.28 o 
   6  -1   9       12.43        8.21      0.83 o 
  -7   0   9        8.98       10.58      0.83 o 
  -6   0   9        2.15        2.13      0.52 o 
  -5   0   9      178.39      179.91      3.83 o 
  -4   0   9        0.56        1.13      0.39 o 
  -3   0   9      275.26      261.22      4.92 o 
  -2   0   9       60.23       60.39      1.56 o 
  -1   0   9       22.51       22.17      0.78 o 
   0   0   9        0.23        0.63      0.49 o 
   1   0   9       10.01        8.47      2.02 o 
   3   0   9      129.21      124.13      2.71 o 
   4   0   9      134.21      138.30      2.81 o 
   5   0   9        0.20       -0.15      0.40 o 
   6   0   9        3.43        1.79      0.54 o 
  -7   1   9       23.69       25.33      1.25 o 
  -6   1   9        5.31        3.90      0.70 o 
  -5   1   9      103.99      105.67      2.29 o 
  -4   1   9        0.03       -0.31      0.27 o 
  -3   1   9       74.52       67.12      1.77 o 
  -2   1   9      613.07      636.40     14.18 o 
  -1   1   9      112.39      105.64      2.34 o 
   0   1   9       66.64       65.12      1.44 o 
   1   1   9       43.15       43.81      1.22 o 
   2   1   9        0.12        3.70      2.43 o 
   3   1   9      390.52      384.76      6.77 o 
   4   1   9        0.10        0.07      0.27 o 
   5   1   9        0.01       -0.41      0.27 o 
   6   1   9        5.55        4.31      2.64 o 
  -7   2   9        5.42        7.37      0.83 o 
  -6   2   9        4.10        3.48      0.56 o 
  -5   2   9       48.66       43.57      1.67 o 
  -4   2   9       11.59       12.21      0.77 o 
  -3   2   9        0.00        0.00      0.27 o 
  -2   2   9        0.81        0.31      0.56 o 
  -1   2   9       27.19       26.31      0.97 o 
   0   2   9       59.57       58.46      1.53 o 
   1   2   9       13.90       17.34      1.88 o 
   2   2   9      219.61      230.99      4.14 o 
   3   2   9       40.37       40.80      1.33 o 
   4   2   9       24.96       25.31      1.07 o 
   5   2   9       50.21       53.46      4.32 o 
  -7   3   9        0.02        0.14      0.42 o 
  -6   3   9       12.42       10.44      0.97 o 
  -5   3   9       37.94       38.14      1.53 o 
  -4   3   9        2.37        0.70      0.42 o 
  -3   3   9      154.40      148.05      3.49 o 
  -2   3   9       17.49       15.73      0.84 o 
  -1   3   9       16.49       13.36      0.70 o 
   0   3   9       25.58       23.38      0.90 o 
   1   3   9       29.25       29.82      0.95 o 
   2   3   9       14.82       14.63      0.90 o 
   3   3   9        0.83        1.58      0.56 o 
   4   3   9        0.50        2.09      1.95 o 
   5   3   9        8.18       10.99      2.23 o 
  -6   4   9        0.37        0.56      0.42 o 
  -5   4   9      203.97      180.15      4.46 o 
  -4   4   9       33.62       30.20      1.39 o 
  -3   4   9       95.24      100.29      2.65 o 
  -2   4   9        0.10       -0.14      0.28 o 
  -1   4   9        0.01       -0.42      0.28 o 
   0   4   9        0.53        0.60      0.35 o 
   1   4   9      141.62      148.22      3.07 o 
   2   4   9       64.74       67.23      2.02 o 
   3   4   9       11.20       11.97      2.92 o 
   4   4   9        0.44        1.11      1.53 o 
   5   4   9        2.95        2.64      2.23 o 
  -6   5   9        4.82        4.73      0.70 o 
  -5   5   9       39.00       38.00      1.67 o 
  -4   5   9        9.61       10.71      0.83 o 
  -3   5   9       79.79       77.57      2.37 o 
  -2   5   9      440.03      426.07      8.67 o 
   0   5   9       57.93       60.28      2.51 o 
   1   5   9      174.96      186.83      4.53 o 
   2   5   9       84.57       93.03      4.74 o 
   3   5   9        8.71       10.30      1.81 o 
   4   5   9        4.71        5.43      1.81 o 
  -5   6   9        1.19        0.70      0.56 o 
  -4   6   9       19.06       18.09      1.11 o 
  -3   6   9        3.63        3.90      0.70 o 
  -2   6   9      119.29      123.99      3.20 o 
  -1   6   9      167.81      174.49      3.67 o 
   0   6   9       38.97       38.42      2.92 o 
   1   6   9       12.53       12.52      2.64 o 
   2   6   9      151.73      161.51      9.34 o 
   3   6   9       65.80       74.21      6.68 o 
  -4   7   9       79.83       90.65      2.78 o 
  -3   7   9        0.85        0.28      0.42 o 
  -2   7   9       14.09       13.36      0.97 o 
  -1   7   9        1.48        2.50      1.53 o 
   0   7   9       10.19       12.80      1.53 o 
   1   7   9        5.42        6.96      1.53 o 
   2   7   9        3.67        5.29      2.37 o 
  -1   8   9        0.37        0.42      1.39 o 
  -1  -8  10       44.75       56.38      5.01 o 
   0  -8  10      116.20      109.90      5.01 o 
   2  -8  10       12.67       12.38      0.97 o 
  -3  -7  10       72.45       53.47      5.85 o 
  -2  -7  10       14.26       15.03      3.34 o 
  -1  -7  10        6.14        4.17      2.09 o 
   0  -7  10       53.06       57.08      5.29 o 
   1  -7  10      321.74      340.07      6.07 o 
   2  -7  10        6.98        6.26      0.70 o 
   3  -7  10        0.18       -0.36      0.40 o 
  -4  -6  10       75.68       72.68      4.04 o 
  -3  -6  10        8.20        7.65      2.78 o 
  -2  -6  10       11.39        9.18      2.78 o 
  -1  -6  10        1.52        1.81      1.11 o 
   0  -6  10       16.86       17.64      0.97 o 
   1  -6  10      158.92      169.03      5.09 o 
   2  -6  10      143.93      153.36      3.16 o 
   3  -6  10       45.28       49.32      2.16 o 
   4  -6  10       56.24       62.30      3.76 o 
  -5  -5  10        0.10       -0.56      1.39 o 
  -4  -5  10       44.10       38.42      5.29 o 
  -3  -5  10       29.37       24.77      1.95 o 
  -2  -5  10      179.08      141.51      9.34 o 
  -1  -5  10        4.61        5.36      1.74 o 
   0  -5  10        0.08        0.20      0.27 o 
   1  -5  10        2.18        1.96      1.18 o 
   2  -5  10        0.55        0.42      0.40 o 
   3  -5  10       23.83       25.16      1.11 o 
   4  -5  10        3.26        2.23      0.56 o 
   5  -5  10        4.32        4.73      0.70 o 
  -6  -4  10       43.55       50.53      6.40 o 
  -5  -4  10       21.82       20.74      4.18 o 
  -4  -4  10        0.54        0.42      1.39 o 
  -3  -4  10        5.11        3.90      1.11 o 
  -2  -4  10       82.59       81.72      3.13 o 
  -1  -4  10       10.83       11.76      0.66 o 
   0  -4  10       46.93       49.25      3.83 o 
   1  -4  10        1.98        1.35      0.38 o 
   2  -4  10        2.01        2.29      0.40 o 
   3  -4  10       35.54       38.42      1.39 o 
   4  -4  10       21.95       20.88      1.11 o 
   5  -4  10       13.09       13.64      0.97 o 
  -6  -3  10       61.73       65.71      7.10 o 
  -5  -3  10        0.07        0.14      1.67 o 
  -4  -3  10        1.81        1.33      0.40 o 
  -3  -3  10      155.28      143.65      3.07 o 
  -2  -3  10        0.11        0.24      0.49 o 
  -1  -3  10       22.38       24.48      0.89 o 
   0  -3  10      170.74      183.61      3.50 o 
   1  -3  10       40.01       35.51      1.53 o 
   2  -3  10        0.09        0.14      0.28 o 
   3  -3  10       31.76       32.71      1.25 o 
   4  -3  10       29.07       26.31      1.25 o 
   5  -3  10       51.91       52.20      1.95 o 
  -6  -2  10        8.48        9.46      1.81 o 
  -5  -2  10      574.18      554.50      9.87 o 
  -4  -2  10      177.40      171.88      3.31 o 
  -3  -2  10        0.00       -0.19      0.27 o 
  -2  -2  10        5.26        5.54      0.50 o 
  -1  -2  10       31.26       31.57      3.13 o 
   0  -2  10       79.76       79.46      1.98 o 
   1  -2  10       96.05       93.99      2.16 o 
   2  -2  10        0.24       -0.14      0.28 o 
   3  -2  10       44.70       40.79      1.53 o 
   4  -2  10       99.94      103.77      2.79 o 
   5  -2  10        4.99        5.57      0.70 o 
   6  -2  10        3.23        2.50      0.56 o 
  -7  -1  10        4.82        3.76      2.50 o 
  -6  -1  10        4.99        5.76      0.65 o 
  -5  -1  10        0.58       -0.03      0.40 o 
  -4  -1  10       64.39       69.04      2.16 o 
  -3  -1  10       29.52       30.43      3.76 o 
  -2  -1  10      765.48      757.08     12.58 o 
  -1  -1  10       59.00       54.28      1.47 o 
   0  -1  10       59.76       56.96      1.56 o 
   1  -1  10        6.32        5.29      0.56 o 
   2  -1  10      191.65      194.01      4.32 o 
   3  -1  10      201.29      180.89      4.04 o 
   4  -1  10        6.19        6.82      0.70 o 
   5  -1  10        2.32        2.37      0.56 o 
   6  -1  10        2.67        3.85      0.65 o 
  -7   0  10       11.23        9.32      0.97 o 
  -6   0  10        4.85        5.62      0.67 o 
  -5   0  10        8.21        8.19      0.77 o 
  -4   0  10       11.09       10.67      1.11 o 
  -3   0  10      528.80      538.01      8.57 o 
  -2   0  10       13.40       12.77      0.97 o 
  -1   0  10        0.61        0.47      0.27 o 
   0   0  10      219.38      224.41      4.38 o 
   1   0  10       28.47       28.81      1.11 o 
   2   0  10       37.82       31.94      1.15 o 
   3   0  10      715.64      698.93     11.68 o 
   4   0  10       48.59       40.98      1.37 o 
   5   0  10        1.74        1.55      0.54 o 
  -7   1  10        0.35        0.97      0.56 o 
  -6   1  10       18.07       21.29      1.25 o 
  -5   1  10       10.56       11.96      0.86 o 
  -4   1  10       33.21       32.68      1.46 o 
  -3   1  10      150.83      149.83      3.22 o 
  -2   1  10       88.97       90.55      2.00 o 
  -1   1  10       57.20       58.40      1.74 o 
   0   1  10      145.57      137.88      3.21 o 
   1   1  10        4.95        5.01      0.56 o 
   2   1  10        5.81        4.33      2.30 o 
   3   1  10        5.90        7.89      0.67 o 
   4   1  10        8.66        7.53      1.04 o 
   5   1  10        3.72        1.51      0.40 o 
  -7   2  10       22.72       20.46      1.25 o 
  -6   2  10       11.98       12.25      0.97 o 
  -5   2  10       56.99       49.29      1.81 o 
  -4   2  10        1.88        2.23      0.42 o 
  -3   2  10        2.69        2.49      0.49 o 
  -2   2  10       55.65       53.33      1.54 o 
  -1   2  10        5.84        6.40      0.56 o 
   0   2  10      113.56      115.38      2.79 o 
   1   2  10       92.58       98.06      2.03 o 
   2   2  10       44.26       40.50      1.26 o 
   3   2  10        0.00       -0.22      0.27 o 
   4   2  10       33.07       34.57      1.26 o 
   5   2  10       18.55       19.48      2.64 o 
  -6   3  10        7.02        8.49      0.97 o 
  -5   3  10       46.98       43.15      1.67 o 
  -4   3  10      182.45      159.64      3.90 o 
  -3   3  10       22.69       21.57      1.11 o 
  -2   3  10        0.02        0.28      0.28 o 
  -1   3  10       29.05       27.84      1.11 o 
   0   3  10       49.05       50.40      1.53 o 
   1   3  10        7.20        4.93      2.37 o 
   2   3  10        8.27        6.92      0.52 o 
   3   3  10        0.00        1.84      1.11 o 
   4   3  10        0.90       -0.14      1.39 o 
   5   3  10       21.84       22.68      4.45 o 
  -6   4  10        0.03       -0.42      0.42 o 
  -5   4  10        0.04       -0.42      0.42 o 
  -4   4  10      147.12      147.02      3.76 o 
  -3   4  10      215.47      193.31      4.46 o 
  -2   4  10        0.00        0.00      0.28 o 
  -1   4  10        3.96        5.29      0.56 o 
   0   4  10        0.33        0.14      0.28 o 
   1   4  10       11.15       13.11      0.79 o 
   2   4  10       92.53       95.83      2.33 o 
   3   4  10        2.50        2.64      1.81 o 
   4   4  10       16.87       21.71      2.37 o 
  -5   5  10        2.62        3.90      0.70 o 
  -4   5  10       46.12       47.47      1.81 o 
  -3   5  10       42.83       46.22      1.67 o 
  -2   5  10      301.39      305.15      6.56 o 
  -1   5  10        2.29        1.67      0.42 o 
   0   5  10       41.99       49.14      1.67 o 
   1   5  10       23.07       23.00      0.98 o 
   2   5  10        4.82        6.96      2.37 o 
   3   5  10      207.13      233.39     11.57 o 
  -4   6  10        8.24        6.96      0.83 o 
  -3   6  10        2.27        1.81      0.56 o 
  -2   6  10      253.17      269.79      6.00 o 
  -1   6  10       20.33       19.76      1.11 o 
   1   6  10       43.69       45.80      2.64 o 
   2   6  10      242.66      262.33      8.09 o 
  -3   7  10       17.11       19.07      1.11 o 
  -2   7  10        0.39        0.28      0.42 o 
   1   7  10        0.16        0.56      1.25 o 
  -2  -7  11        0.76        0.42      1.81 o 
  -1  -7  11        6.85        4.87      1.53 o 
   0  -7  11       68.71       61.96      4.46 o 
   1  -7  11       70.88       80.28      3.83 o 
   2  -7  11        0.52       -0.14      0.42 o 
  -4  -6  11       12.11       12.66      3.34 o 
  -3  -6  11       52.73       38.42      5.29 o 
  -2  -6  11       29.52       24.77      3.06 o 
  -1  -6  11        7.82       11.41      2.23 o 
   0  -6  11       29.05       33.58      2.30 o 
   1  -6  11        1.89        2.92      0.52 o 
   2  -6  11        0.37       -0.24      0.40 o 
   3  -6  11        2.76        2.78      0.56 o 
  -4  -5  11       14.17       12.11      2.09 o 
  -3  -5  11       89.85       77.71      6.41 o 
  -2  -5  11       97.51       95.27      7.52 o 
  -1  -5  11       53.35       47.40      1.34 o 
   0  -5  11       49.69       49.26      1.37 o 
   1  -5  11        3.93        3.04      0.53 o 
   2  -5  11       20.82       22.24      1.00 o 
   3  -5  11        0.16       -0.28      0.42 o 
   4  -5  11       16.05       15.59      0.97 o 
  -5  -4  11       30.88       25.61      2.37 o 
  -4  -4  11       20.90       23.94      2.64 o 
  -3  -4  11        8.68        6.82      2.64 o 
  -2  -4  11        0.44        0.06      0.49 o 
  -1  -4  11        6.50        6.77      0.54 o 
   0  -4  11      180.06      173.12      5.58 o 
   1  -4  11       39.25       41.84      1.28 o 
   2  -4  11       16.06       16.37      0.87 o 
   4  -4  11        0.93        0.70      0.42 o 
   5  -4  11        0.32        0.42      0.42 o 
  -6  -3  11      152.96      168.32      6.41 o 
  -5  -3  11        5.04        5.01      1.95 o 
  -4  -3  11        1.30        1.03      0.40 o 
  -3  -3  11        4.88        4.77      0.56 o 
  -2  -3  11       48.12       48.50      1.46 o 
  -1  -3  11       26.72       25.82      1.04 o 
   0  -3  11      129.98      131.04      2.90 o 
   1  -3  11       78.30       79.90      2.12 o 
   2  -3  11       18.16       19.90      0.97 o 
   3  -3  11        5.99        5.84      0.70 o 
   4  -3  11        4.11        2.92      0.56 o 
   5  -3  11       56.93       56.94      1.95 o 
  -6  -2  11        3.35        4.45      2.09 o 
  -5  -2  11        0.02        0.03      0.49 o 
  -4  -2  11       24.16       24.29      1.07 o 
  -3  -2  11       18.68       20.93      1.53 o 
  -2  -2  11      191.49      198.75      3.59 o 
  -1  -2  11       33.30       33.42      1.11 o 
   0  -2  11       10.37       10.65      0.67 o 
   1  -2  11      119.05      117.79      2.76 o 
   2  -2  11       46.76       48.73      1.67 o 
   3  -2  11        4.23        3.90      0.56 o 
   4  -2  11        0.01       -0.56      0.42 o 
   5  -2  11        0.24        0.00      0.42 o 
  -6  -1  11        0.12        0.24      0.42 o 
  -5  -1  11        7.24        8.23      0.73 o 
  -4  -1  11      307.82      320.56      6.09 o 
  -3  -1  11      249.16      243.01      4.39 o 
  -2  -1  11     1102.22     1129.58     18.33 o 
  -1  -1  11      124.87      125.41      2.64 o 
   0  -1  11      178.66      179.05      3.78 o 
   1  -1  11       61.03       62.38      1.81 o 
   2  -1  11      101.07      102.39      2.65 o 
   3  -1  11       27.44       30.19      2.44 o 
   4  -1  11       10.79       11.60      0.79 o 
   5  -1  11        0.74        0.14      0.41 o 
  -6   0  11        2.72        4.53      0.70 o 
  -5   0  11      235.93      246.94      6.56 o 
  -4   0  11       26.34       26.81      1.20 o 
  -3   0  11      172.95      176.71      3.68 o 
  -2   0  11        6.27        6.26      0.53 o 
  -1   0  11      429.53      440.44      7.87 o 
   0   0  11       24.66       24.07      0.87 o 
   1   0  11       41.55       40.09      1.39 o 
   2   0  11       12.07       10.02      0.70 o 
   3   0  11       80.30       79.98      1.98 o 
   4   0  11        2.30        3.17      1.04 o 
   5   0  11       11.60       10.83      1.25 o 
  -6   1  11       12.80       16.56      1.11 o 
  -5   1  11       22.01       22.96      1.25 o 
  -4   1  11       41.39       41.81      1.40 o 
  -3   1  11       78.43       78.53      2.10 o 
  -2   1  11        1.94        2.56      0.63 o 
  -1   1  11        0.70        2.02      0.77 o 
   0   1  11      133.70      133.38      3.21 o 
   1   1  11        0.24        0.00      0.28 o 
   2   1  11       13.79       12.11      0.83 o 
   3   1  11       87.75       89.08      2.19 o 
   4   1  11        6.91        7.42      0.70 o 
   5   1  11       47.21       46.33      1.67 o 
  -6   2  11        4.70        6.26      0.83 o 
  -5   2  11       80.40       72.41      2.37 o 
  -4   2  11        0.30        1.25      0.42 o 
  -3   2  11        3.44        4.45      0.54 o 
  -2   2  11        0.06       -0.40      0.27 o 
  -1   2  11       44.99       42.18      1.39 o 
   0   2  11        2.09        2.92      0.42 o 
   1   2  11        2.48        1.95      0.42 o 
   2   2  11        0.45        0.70      0.42 o 
   3   2  11        9.25        8.97      0.70 o 
   4   2  11       75.57       71.62      1.93 o 
  -6   3  11        4.29        2.23      0.56 o 
  -5   3  11      145.51      130.98      3.48 o 
  -4   3  11        0.51        0.42      0.42 o 
  -3   3  11       53.99       50.12      1.67 o 
  -2   3  11      105.52       96.12      2.65 o 
  -1   3  11       73.73       73.39      2.09 o 
   0   3  11       16.02       15.03      0.83 o 
   1   3  11       14.09       15.45      0.83 o 
   2   3  11        8.40        7.38      0.70 o 
   3   3  11        0.44        0.30      0.40 o 
   4   3  11       26.63       26.86      2.64 o 
  -5   4  11        0.00        0.28      0.42 o 
  -4   4  11       43.15       48.86      1.81 o 
  -3   4  11       51.84       44.27      1.67 o 
  -2   4  11        0.05        0.97      0.42 o 
  -1   4  11        0.10        0.28      0.42 o 
   0   4  11        8.32        9.18      0.70 o 
   1   4  11        0.81        0.70      0.42 o 
   2   4  11       67.10       71.18      1.86 o 
   3   4  11       66.52       70.17      3.90 o 
  -5   5  11        8.44        7.65      0.97 o 
  -4   5  11        8.17        7.10      0.83 o 
  -3   5  11      142.03      138.36      3.62 o 
  -2   5  11        0.70        0.97      0.42 o 
  -1   5  11        8.54        9.46      0.83 o 
   0   5  11        0.66        0.42      0.42 o 
   2   5  11        2.05        1.53      1.67 o 
  -4   6  11       33.73       37.58      1.67 o 
  -3   6  11        1.39        0.83      0.56 o 
  -2   6  11      108.51      124.94      3.34 o 
  -1   6  11        0.07        0.42      0.42 o 
  -1  -7  12       23.11       30.48      2.92 o 
   0  -7  12        6.82       10.99      2.37 o 
   1  -7  12        4.41        5.92      1.60 o 
  -3  -6  12        5.73        3.62      2.23 o 
  -2  -6  12       34.03       31.46      3.76 o 
  -1  -6  12       22.84       19.21      4.18 o 
   0  -6  12        3.69        2.27      0.77 o 
   1  -6  12        4.93        5.93      0.64 o 
   2  -6  12        4.52        4.65      0.64 o 
  -4  -5  12        2.03        3.48      1.67 o 
  -3  -5  12       13.54       14.61      3.76 o 
  -2  -5  12       15.59       15.17      3.34 o 
  -1  -5  12       92.19       92.08      4.94 o 
   0  -5  12      101.11      101.69      2.52 o 
   1  -5  12        3.67        3.66      0.54 o 
   2  -5  12        0.17       -0.63      0.42 o 
   3  -5  12        4.39        4.73      0.70 o 
  -5  -4  12       57.06       55.55      5.01 o 
  -4  -4  12        2.15        2.37      1.39 o 
  -3  -4  12       25.88       20.88      2.78 o 
  -2  -4  12        1.96        3.10      0.52 o 
  -1  -4  12        1.85        0.42      0.27 o 
   0  -4  12        2.56        2.92      0.40 o 
   1  -4  12       30.82       34.29      1.46 o 
   2  -4  12       73.45       77.00      2.23 o 
   3  -4  12        0.48        0.97      0.42 o 
   4  -4  12       15.37       12.80      0.97 o 
  -5  -3  12       10.09        8.77      2.50 o 
  -4  -3  12       26.96       29.11      1.16 o 
  -3  -3  12       14.01       16.91      1.60 o 
  -2  -3  12        4.71        4.47      0.77 o 
  -1  -3  12       61.57       57.09      5.50 o 
   0  -3  12       83.17       80.47      2.12 o 
   1  -3  12        0.77        1.50      0.39 o 
   2  -3  12        0.36        0.97      0.42 o 
   3  -3  12        0.09        0.83      0.42 o 
   4  -3  12        1.69        1.11      0.56 o 
  -5  -2  12        4.68        3.73      0.65 o 
  -4  -2  12      119.13      123.73      2.70 o 
  -3  -2  12      768.39      781.18     12.27 o 
  -2  -2  12        1.25        1.32      0.49 o 
  -1  -2  12        6.79        4.85      0.54 o 
   0  -2  12        1.82        1.57      0.41 o 
   1  -2  12       13.09       14.52      0.77 o 
   2  -2  12       39.60       37.86      1.39 o 
   3  -2  12       21.52       18.23      0.97 o 
   4  -2  12        3.06        4.17      0.70 o 
  -6  -1  12        1.78        2.42      0.65 o 
  -5  -1  12       11.52       11.32      0.94 o 
  -4  -1  12        8.25        9.92      0.77 o 
  -3  -1  12      180.23      183.28      3.84 o 
  -2  -1  12        3.75        3.52      0.54 o 
  -1  -1  12      302.56      302.62      5.29 o 
   0  -1  12      254.45      270.01      5.08 o 
   1  -1  12        0.00        0.83      0.42 o 
   2  -1  12        2.74        3.76      0.56 o 
   3  -1  12       23.97       23.52      1.11 o 
   4  -1  12       25.82       26.86      1.25 o 
  -6   0  12       16.85       16.28      1.11 o 
  -5   0  12        0.03       -0.10      0.40 o 
  -4   0  12       59.67       63.03      1.96 o 
  -3   0  12      206.22      209.73      4.31 o 
  -2   0  12       64.05       65.71      1.86 o 
  -1   0  12       76.36       78.16      2.16 o 
   0   0  12        6.28        6.68      0.70 o 
   1   0  12        1.36        1.39      0.42 o 
   2   0  12      160.28      157.78      3.76 o 
   3   0  12       11.96       13.92      0.97 o 
   4   0  12       74.63       71.15      2.23 o 
  -6   1  12        1.69        1.67      0.56 o 
  -5   1  12        0.13        0.97      0.56 o 
  -4   1  12       40.17       39.45      1.46 o 
  -3   1  12       14.42       14.66      1.46 o 
  -2   1  12       56.41       53.99      1.73 o 
  -1   1  12      345.45      345.31      6.09 o 
   0   1  12       52.59       48.03      1.53 o 
   1   1  12       22.80       20.46      0.97 o 
   2   1  12       34.74       31.18      1.25 o 
   3   1  12        2.18        3.06      0.56 o 
   4   1  12       32.90       30.90      1.39 o 
  -5   2  12        1.64        2.50      0.56 o 
  -4   2  12        0.44        0.83      0.42 o 
  -3   2  12       14.60       16.17      0.87 o 
  -2   2  12       14.44       15.06      1.11 o 
  -1   2  12       26.09       26.58      1.25 o 
   0   2  12       39.54       37.45      1.39 o 
   1   2  12        1.31        1.39      0.42 o 
   2   2  12       18.30       18.23      0.97 o 
   3   2  12        8.79        6.54      0.70 o 
   4   2  12        0.22        0.74      0.53 o 
  -5   3  12       13.41       13.36      1.11 o 
  -4   3  12        4.54        3.90      0.70 o 
  -3   3  12        0.49        0.83      0.42 o 
  -2   3  12        8.63        5.98      0.70 o 
  -1   3  12       45.56       45.66      1.67 o 
   0   3  12       23.47       24.36      1.11 o 
   1   3  12        9.12       11.97      0.83 o 
   2   3  12        0.63        0.70      0.42 o 
   3   3  12        1.33        2.37      0.56 o 
  -5   4  12       13.00       12.66      1.11 o 
  -4   4  12        2.77        1.25      0.56 o 
  -3   4  12        0.26        0.14      0.42 o 
  -2   4  12        2.69        1.25      0.42 o 
  -1   4  12       68.24       63.91      2.09 o 
   0   4  12        0.43        0.56      0.42 o 
   1   4  12        0.08        0.28      0.42 o 
   2   4  12        2.17        0.56      0.42 o 
  -4   5  12        0.97       -0.14      0.42 o 
  -3   5  12       26.49       25.05      1.39 o 
  -2   5  12      174.99      169.07      4.18 o 
  -1   5  12       48.26       54.71      1.95 o 
   0   5  12       24.44       26.72      1.25 o 
  -2   6  12        1.14        0.42      0.56 o 
  -1   6  12       50.66       52.20      1.95 o 
  -1  -6  13        0.56        0.97      1.39 o 
   0  -6  13        7.58        8.33      1.67 o 
   1  -6  13        0.22        0.03      0.41 o 
  -3  -5  13        3.27        3.34      2.64 o 
  -2  -5  13       19.14       17.81      4.17 o 
  -1  -5  13       19.51       16.46      1.88 o 
   0  -5  13       21.05       24.53      1.08 o 
   1  -5  13       78.10       79.80     12.11 o 
   2  -5  13       16.32       19.20      1.11 o 
  -4  -4  13       14.55       14.33      3.06 o 
  -3  -4  13        7.77        7.10      1.95 o 
  -2  -4  13        1.01        0.82      0.40 o 
  -1  -4  13       28.65       27.91      1.12 o 
   0  -4  13        7.50        7.58      0.68 o 
   1  -4  13       13.78       12.88      1.32 o 
   2  -4  13       15.37       16.70      0.97 o 
   3  -4  13        2.75        2.50      0.56 o 
  -4  -3  13        0.62        0.30      0.40 o 
  -3  -3  13        5.97        9.05      0.79 o 
  -2  -3  13        2.49        3.88      0.52 o 
  -1  -3  13        1.42        2.17      0.40 o 
   0  -3  13       44.95       50.09      1.81 o 
   1  -3  13        3.43        2.67      0.54 o 
   2  -3  13        8.60       11.55      0.97 o 
   3  -3  13        7.82        7.24      0.83 o 
  -5  -2  13       17.46       20.05      1.02 o 
  -4  -2  13      126.38      121.84      5.85 o 
  -3  -2  13       48.83       47.03      1.49 o 
  -2  -2  13       10.12       11.48      0.79 o 
  -1  -2  13        2.71        4.52      0.77 o 
   0  -2  13      148.14      152.89      3.42 o 
   1  -2  13        0.02        0.42      0.42 o 
   2  -2  13       26.82       26.30      1.25 o 
   3  -2  13        2.61        2.37      0.56 o 
   4  -2  13       15.64       16.70      1.11 o 
  -5  -1  13        2.12        2.10      0.70 o 
  -4  -1  13       25.39       25.87      1.25 o 
  -3  -1  13      345.35      359.93      6.91 o 
  -2  -1  13      114.75      123.45      4.25 o 
  -1  -1  13      398.72      411.10      9.57 o 
   0  -1  13      365.80      366.63      6.25 o 
   1  -1  13      134.54      136.55      3.34 o 
   2  -1  13       63.66       71.70      2.23 o 
   3  -1  13       34.56       30.34      1.39 o 
   4  -1  13       47.41       41.34      1.67 o 
  -5   0  13        0.24       -0.46      0.40 o 
  -4   0  13       20.43       21.82      1.12 o 
  -3   0  13       29.32       29.52      2.57 o 
  -2   0  13        8.84        8.56      1.25 o 
  -1   0  13       49.28       47.73      1.55 o 
   0   0  13        8.73        8.63      0.83 o 
   1   0  13       71.58       73.94      2.23 o 
   2   0  13        0.19        0.14      0.42 o 
   3   0  13        5.31        4.31      0.70 o 
  -5   1  13        0.40        0.00      0.42 o 
  -4   1  13        9.52       10.47      1.18 o 
  -3   1  13        5.38        6.04      1.18 o 
  -2   1  13       10.35       12.08      0.81 o 
  -1   1  13       13.16       13.50      0.97 o 
   0   1  13        2.79        2.64      0.56 o 
   1   1  13       29.32       35.21      1.39 o 
   2   1  13        8.88        9.04      0.83 o 
   3   1  13        2.80        3.62      0.56 o 
  -5   2  13       40.84       44.40      1.81 o 
  -4   2  13        6.81        5.84      0.83 o 
  -3   2  13        8.80        7.73      0.76 o 
  -2   2  13       12.46       13.78      0.97 o 
  -1   2  13        9.44        9.32      0.83 o 
   0   2  13        4.31        3.20      0.56 o 
   1   2  13        6.95        6.96      0.70 o 
   2   2  13        1.84        4.04      0.56 o 
   3   2  13        1.18        0.56      0.42 o 
  -4   3  13       57.86       54.71      1.95 o 
  -3   3  13       78.38       75.89      2.37 o 
  -2   3  13        9.10        7.10      0.70 o 
  -1   3  13       40.33       33.82      1.39 o 
   0   3  13       55.79       55.97      1.81 o 
   1   3  13        4.76        3.76      0.56 o 
   2   3  13        0.00        0.28      0.42 o 
  -3   4  13        4.30        6.54      0.83 o 
  -2   4  13       22.88       18.23      1.11 o 
  -1   4  13       13.21       10.58      0.83 o 
   0   4  13        2.55        1.81      0.42 o 
   1   4  13        0.56        0.42      0.42 o 
  -2   5  13       65.49       66.55      2.23 o 
  -1   5  13      179.57      190.11      4.60 o 
  -1  -5  14        0.66        1.43      0.41 o 
   0  -5  14        0.22        0.77      0.53 o 
  -3  -4  14        1.24        1.53      1.95 o 
  -2  -4  14        0.04        0.17      0.40 o 
  -1  -4  14        0.22       -0.21      0.56 o 
   0  -4  14        0.37        0.02      0.70 o 
   1  -4  14       12.52        9.83      1.32 o 
   2  -4  14        8.04        7.51      0.83 o 
  -3  -3  14        0.44        0.79      0.41 o 
  -2  -3  14        1.39        0.67      0.42 o 
  -1  -3  14       22.12       24.31      2.44 o 
   0  -3  14        0.07       -0.41      0.27 o 
   1  -3  14      116.12      110.23      2.77 o 
   2  -3  14       50.15       57.91      2.09 o 
  -4  -2  14       96.40      105.83      6.62 o 
  -3  -2  14       16.26       16.36      1.01 o 
  -2  -2  14        0.84        2.11      0.77 o 
  -1  -2  14      105.24      108.76      2.62 o 
   0  -2  14        0.13       -0.08      0.40 o 
   1  -2  14        6.25        7.65      0.83 o 
   2  -2  14        0.22        0.83      0.42 o 
   3  -2  14        1.85        2.09      0.56 o 
  -4  -1  14        0.76        1.63      0.53 o 
  -3  -1  14      133.04      134.67      2.95 o 
  -2  -1  14        1.41        1.34      0.54 o 
  -1  -1  14        0.12        1.03      0.41 o 
   0  -1  14        4.60        4.59      0.70 o 
   1  -1  14      233.78      258.85      5.72 o 
   2  -1  14      108.12      117.84      3.20 o 
   3  -1  14       11.94       10.44      0.97 o 
  -4   0  14        4.33        3.14      0.66 o 
  -3   0  14       13.14       13.16      1.60 o 
  -2   0  14       31.32       34.41      1.95 o 
  -1   0  14       47.39       50.54      1.62 o 
   0   0  14       81.62       83.97      2.51 o 
   1   0  14       28.11       29.37      1.39 o 
   2   0  14       26.51       26.17      1.25 o 
  -4   1  14       12.08       14.17      1.01 o 
  -3   1  14        2.44        1.87      0.53 o 
  -2   1  14       24.26       20.74      1.07 o 
  -1   1  14        0.20       -0.42      0.28 o 
   0   1  14        0.16        0.42      0.42 o 
   1   1  14       38.15       37.03      1.53 o 
   2   1  14        2.23        2.78      0.56 o 
  -4   2  14       35.93       34.10      1.53 o 
  -3   2  14        0.68        1.81      0.56 o 
  -2   2  14        5.56        4.17      0.70 o 
  -1   2  14        3.35        3.06      0.56 o 
   0   2  14        0.13       -0.28      0.42 o 
   1   2  14        4.38        2.64      0.56 o 
   2   2  14        3.83        2.23      0.56 o 
  -3   3  14       24.27       31.59      1.53 o 
  -2   3  14        6.03        6.26      0.83 o 
  -1   3  14       12.98       10.85      0.97 o 
   0   3  14        0.75        0.83      0.42 o 
   1   3  14       14.28       15.59      0.97 o 
  -2  -3  15        0.09       -0.61      0.41 o 
  -1  -3  15        5.43        6.63      0.78 o 
   0  -3  15        0.05       -0.07      0.41 o 
  -2  -2  15       61.92       59.60      2.16 o 
  -1  -2  15        6.21        7.30      1.11 o 
   0  -2  15        6.07        5.50      0.90 o 
   1  -2  15        4.74        5.29      0.70 o 
  -3  -1  15        0.13        0.88      0.70 o 
  -2  -1  15      103.70      111.63      2.75 o 
  -1  -1  15       34.33       38.35      4.66 o 
   0  -1  15        0.07        0.83      0.56 o 
   1  -1  15      111.89      110.04      3.06 o 
  -3   0  15        1.33        2.07      0.77 o 
  -2   0  15        1.43        1.04      0.41 o 
  -1   0  15       33.44       33.96      1.53 o 
   0   0  15        4.39        5.43      0.70 o 
   1   0  15        9.43        9.74      0.97 o 
  -2   1  15        8.09        9.04      0.83 o 
  -1   1  15        3.07        2.92      0.56 o 
   0   1  15       42.94       39.81      1.67 o 
   1   1  15       14.38        9.60      0.97 o 
  -2   2  15        9.79        9.60      0.97 o 
  -1   2  15        2.02        1.53      0.56 o 
                                                 
